# Supplementary material for: Sleep-related changes in astrocytic biomarkers are modulated by APOE ε4 genotype in cognitively unimpaired adults
Source: Brain Commun. 2025 Nov 7;7(6):fcaf437. doi: 10.1093/braincomms/fcaf437 (PMC12629230; doi:10.1093/braincomms/fcaf437)
Supplement: fcaf437_Supplementary_Data [file fcaf437_supplementary_data.zip]

Archive with 2 entries (2 files):
- Supplementary_Material_Code.Rmd
- Supplementary_Material_Tables_and_Figure.pdf
