# Supplementary material for: Sleep-related changes in astrocytic biomarkers are modulated by APOE ε4 genotype in cognitively unimpaired adults
Source: Brain Commun. 2025 Nov 7;7(6):fcaf437. doi: 10.1093/braincomms/fcaf437 (PMC12629230; doi:10.1093/braincomms/fcaf437)
Supplement: fcaf437_Supplementary_Data [file fcaf437_supplementary_data.zip › Supplementary_Material_Code.Rmd]

---
title: "Sleep-Related Changes in Astrocytic Biomarkers Are Modulated by APOE ε4 genotype in Cognitively Unimpaired Adults
Short title: Sleep and astrocytic biomarkers"
author: "Nuole Zhu"
date: "2025-01-09"
output: html_document
---

```{r setup, include=FALSE}
rm(list = ls())
knitr::opts_chunk$set(echo = TRUE, error = FALSE, include = TRUE, warning = FALSE)
```

1. Load requiered libraries

```{r}
library("tidyverse")
library(dplyr)
library("skimr")
library("here") 
library(gt)
library(gtsummary)
library(cardx)
library(ggplot2)
library(rstatix) 
library(ggforce) 
library(DataExplorer)
library(writexl) 
library(purrr) 
library(boot)
library(ggpubr) 
library(patchwork) 
library(cowplot) 
library(glmnet) 
library(broom) 
library(car) 
library(interactions) 
library(emmeans)
```

2. Input data file and read in

```{r}
setwd() 
sleep <- read.csv("sleep_control_complete.csv")

# Ceate new variable AB_RATIO
sleep$CSFAB_RATIO <- sleep$CSFAB42/sleep$CSFAB40
```

3.  Data inspection 

```{r}

## 3.1 Data inspection 
sleep |> skimr::skim() 

## 3.2 basic check of data distributions and check for extreme values 

# 3.2.1 Sleep variables

# Data distribution

sleep_vars <- c(  "TST", "TSP", "TIB" , "WASO", "SE", "SL", "NAW" ,  "AROUSAL_TOTAL", "AROUSAL_RESP", "AROUSAL_PLM",  "AROUSAL_ESP", "IAR_NREM",  "IAR_REM", "IAR_TTS",  "N1_MIN", "N1_P", "N2_MIN", "N2_P", "N3_MIN", "N3_P",  "REM_MIN", "REM_P", "NREM_MIN",  "NREM_P", "SWA", "SUM_SWA_C1_Cz", "SUM_SWA_C1_Pz", "MEAN_SWA_C1_Cz", "MEAN_SWA_C1_Fz", "MEAN_SWA_C1_Pz", "SPINDLE_DENSITY", "SPINDLE_DENSITY_C1", "SATMIN_TTS", "TIME_90_TTS", "TIME_90_REM", "IAH_TTS", "IAH_NREM",  "IAH_REM", "IDO3")
sleep_data <- sleep %>%
   select(all_of(sleep_vars))

long_sleep_data <- sleep_data %>%
  pivot_longer(cols = everything(), names_to = "variable", values_to = "value")

p1 <- long_sleep_data %>%
  ggplot(aes(x = variable, y = value)) + 
  geom_boxplot() +
  labs(title = "Sleep Variables Boxplot") +
  theme_minimal(base_size = 7) +
 facet_wrap(~ variable, scales = "free", nrow = 2)

print(p1)

# Extreme values defined as: IQR=Q3−Q1; x<Q1−3×IQR o x>Q3+3×IQR

sleep_data <- sleep %>%
  select(all_of(sleep_vars)) %>%
  pivot_longer(cols = everything(), names_to = "variable", values_to = "value")

extreme_sleep <- sleep_data %>%
  group_by(variable) %>%
  mutate(extreme = is_extreme(value)) %>%
  ungroup()

extreme_sleep_filtered <- extreme_sleep %>%
  filter(extreme == TRUE)

extreme_sleep_count <- extreme_sleep_filtered %>%
  count(variable, name = "n_extreme") %>%
  arrange(-n_extreme)

print(extreme_sleep_count)

# Extreme value visualization 
ggplot(extreme_sleep, aes(x = variable, y = value)) +
  geom_sina(
    data = extreme_sleep %>% filter(extreme == FALSE),
    aes(color = variable), alpha = 0.5) +
  geom_sina(
    data = extreme_sleep %>% filter(extreme == TRUE),
    aes(color = "extreme"), alpha = 0.5) +
  geom_boxplot(
    data = extreme_sleep %>% filter(extreme == FALSE),
    notch = TRUE, varwidth = FALSE, outlier.shape = NA,
    width = 0.1, color = "black", fill = "transparent", size = 0.6) +
  scale_color_manual(values = c("extreme" = "red"), guide = "none") +
  facet_wrap(~ variable, scales = "free") +
  theme_minimal() +
  labs(
    title = "Extreme Values: Sleep Parameters",
    x = "Variables",
    y = "Values"
  ) +
  theme(aspect.ratio = 1)


# 3.2.2 biomarkers variables 

# Data distribution 
biomarker_vars <- c("CSFAB40", "CSFAB42", "CSFAB_RATIO","CSFtTau", "CSFpTau", "CSFGFAP", "CSFYKL_40", "pGFAP",  "pNfL")
biomarker_data <- sleep %>%
   select(all_of(biomarker_vars))
long_biomarker_data <- biomarker_data %>%
  pivot_longer(cols = everything(), names_to = "variable", values_to = "value")

p2 <- long_biomarker_data %>%
  ggplot(aes(x = variable, y = value)) + 
  geom_boxplot() +
  labs(title = "Biomarker Variables Boxplot") +
  theme_minimal(base_size = 7) +
 facet_wrap(~ variable, scales = "free", nrow = 2)
print(p2)

# Extreme values 
biomarker_data <- sleep %>%
  select(NHC, all_of(biomarker_vars)) %>% 
  pivot_longer(cols = -NHC, names_to = "variable", values_to = "value")

extreme_biomarkers <- biomarker_data %>%
  group_by(variable) %>%
  mutate(extreme = is_extreme(value)) %>%
  ungroup()

extreme_biomarkers_filtered <- extreme_biomarkers %>%
  filter(extreme == TRUE)

extreme_biomarkers_count <- extreme_biomarkers_filtered %>%
  count(variable, name = "n_extreme") %>%
  arrange(-n_extreme)

extreme_subjects <- extreme_biomarkers_filtered %>%
  select(NHC, variable, value)

print(extreme_biomarkers_count) 
print(extreme_subjects)       

# Extreme values visualization 
ggplot(extreme_biomarkers, aes(x = variable, y = value)) +
  geom_sina(
    data = extreme_biomarkers %>% filter(extreme == FALSE),
    aes(color = variable), alpha = 0.5) +
  geom_sina(
    data = extreme_biomarkers %>% filter(extreme == TRUE),
    aes(color = "extreme"), alpha = 0.5) +
  geom_boxplot(
    data = extreme_biomarkers %>% filter(extreme == FALSE),
    notch = TRUE, varwidth = FALSE, outlier.shape = NA,
    width = 0.1, color = "black", fill = "transparent", size = 0.6) +
  scale_color_manual(values = c("extreme" = "red"), guide = "none") +
  facet_wrap(~ variable, scales = "free") +
  theme_minimal() +
  labs(
    title = "Extreme Values: Biomarkers",
    x = "Variables",
    y = "Values"
  ) +
  theme(aspect.ratio = 1)

## 3.3 Shapiro-Wilk test 
numeric_data <- sleep %>%
  select(where(is.numeric), )

long_data <- numeric_data %>%
  pivot_longer(cols = everything(), names_to = "variables", values_to = "value") %>%
  drop_na() 

shapiro_results <- long_data %>%
  group_by(variables) %>%
  rstatix::shapiro_test(value) %>%
  ungroup() %>%
  arrange(p)

print(shapiro_results)

```

4. Check data normalization after log transformation 

```{r}
# 4.1 Biomarkers log-transformation 

biomarker_vars <- c("CSFAB_RATIO", "CSFpTau", "CSFtTau", "CSFGFAP", "CSFYKL_40" ,"pGFAP", "pNfL")

data_with_log <- sleep %>%
  mutate(across(all_of(biomarker_vars), 
                ~ log(.x + 1), 
                .names = "log_{.col}")) 
log_columns <- paste0("log_", biomarker_vars) 
log_data <- data_with_log %>% select(all_of(log_columns))

long_log_data <- log_data %>%
  pivot_longer(cols = everything(), names_to = "variables", values_to = "value") %>%
  drop_na()

shapiro_results <- long_log_data %>%
  group_by(variables) %>%
  shapiro_test(value) %>%
  ungroup() %>%
  arrange(p)

print(shapiro_results)

ggplot(long_log_data, aes(x = value)) +
  geom_histogram(bins = 30, fill = "steelblue", color = "white") +
  facet_wrap(~variables, scales = "free", ncol = 4) +
  theme_minimal() +
  labs(title = "Distributions of log-transformed biomarkers",
       x = "Transformed value (log)", y = "Frequency")

# Sleep parameters transformation 

sleep_vars <- c("SL", "NAW",  "NREM_P",  "AROUSAL_TOTAL",  "SUM_SWA_C1_Cz", "SUM_SWA_C1_Pz", "MEAN_SWA_C1_Cz", "MEAN_SWA_C1_Fz", "MEAN_SWA_C1_Pz", "SPINDLE_DENSITY", "SPINDLE_DENSITY_C1")

data_with_log <- sleep %>%
  mutate(across(all_of(sleep_vars), 
                ~ log(.x + 1), 
                .names = "log_{.col}")) 

log_columns <- paste0("log_", sleep_vars)
log_data <- data_with_log %>% select(all_of(log_columns))

long_log_data <- log_data %>%
  pivot_longer(cols = everything(), names_to = "variables", values_to = "value") %>%
  drop_na()

shapiro_results <- long_log_data %>%
  group_by(variables) %>%
  shapiro_test(value) %>%
  ungroup() %>%
  arrange(p)

print(shapiro_results)

ggplot(long_log_data, aes(x = value)) +
  geom_histogram(bins = 30, fill = "steelblue", color = "white") +
  facet_wrap(~variables, scales = "free", ncol = 4) +
  theme_minimal() +
  labs(title = "Distributions of log-transformed biomarkers",
       x = "Transformed value (log)", y = "Frequency")
```

5. Sociodemographic and clinical summary

```{r}
#5.1 Demographic table

table_demographics <- sleep %>%
  dplyr::select(AGE, SEX, APOE_cat, MMSE, Education, BMI, Hypertension, Dyslipidemia, Diabetes, Interval) %>%
  tbl_summary(
    type = list(
      MMSE ~ "continuous",       
      all_continuous() ~ "continuous2"  
    ),
    statistic = all_continuous() ~ "{median} [{IQR}]", 
    missing = "no",
    label = list(
      AGE ~ "Age (years)", 
      SEX ~ "Sex (Female)", 
      APOE_cat ~ "APOE𝜖4 (Positive)", 
      MMSE ~ "MMSE", 
      Education ~ "Education (years)", 
      BMI ~ "BMI (kg/m2)", 
      Hypertension ~ "Hypertension (Yes)", 
      Dyslipidemia ~ "Dyslipidemia (Yes)", 
      Diabetes ~ "Diabetes (Yes)", 
      Interval ~ "Time from NPSG to biofluid collection (days)"
    )
  ) %>%
  bold_labels()

table_demographics

#5.2 Biomarkers table

table_biomarkers <- sleep %>%
  dplyr::select(CSFAB40, CSFAB42, CSFtTau, CSFpTau, CSFGFAP, CSFYKL_40, pGFAP, pNfL) %>%
  tbl_summary(
    statistic = all_continuous() ~ "{median} [{IQR}]", 
    missing = "no", 
    label = list(
      CSFAB40 ~ "CSF Aβ40 (pg/mL)", 
      CSFAB42 ~ "CSF Aβ42 (pg/mL)", 
      CSFtTau ~ "CSF tTau (pg/mL)", 
      CSFpTau ~ "CSF pTau181 (pg/mL)", 
      CSFGFAP ~ "CSF GFAP (pg/mL)", 
      CSFYKL_40 ~ "CSF YKL40 (pg/mL)", 
      pGFAP ~ "Plasma GFAP (pg/mL)", 
      pNfL ~ "Plasma NfL (pg/mL)"
      ) 
  )%>% 
  bold_labels() %>% 
  modify_header(label ~ "**CSF and Plasma Biomarkers**") 
table_biomarkers


#5.3 Sleep parameters table

sleep <- sleep %>%
  mutate(
    Moderate_Severe_OSA = case_when(
      OSA10 %in% c("1", "2") ~ "No",  
      OSA10 %in% c("3", "4") ~ "Yes",  
      TRUE ~ NA_character_  )  )

sleep2 <- sleep %>%
  mutate(
    OSA = as.factor(OSA),
    Moderate_Severe_OSA = as.factor(Moderate_Severe_OSA),
    STOB.BANG = as.factor(STOB.BANG)  )

table_sleep <- sleep2 %>%
  dplyr::select( NREM_P, NREM_MIN, REM_P, REM_MIN, N3_P, N3_MIN, N2_P, N2_MIN, N1_P, N1_MIN, SWA, TST, TSP, TIB, SL, SE, WASO, SWITCH.PHASE, NAW, SATBASAL, SATMIN_TTS, IDO3, OSA, Moderate_Severe_OSA, IAH_TTS, IAH_NREM, IAH_REM, TIME_90_TTS, TIME_90_NREM, TIME_90_REM, AROUSAL_TOTAL, AROUSAL_RESP, AROUSAL_PLM, AROUSAL_ESP, IAR_TTS, IAR_NREM, IAR_REM, EPWORTH, PITTSBURG, BERLIN, PASHOS, STOB.BANG ) %>%
  tbl_summary(
    type = list(
      OSA ~ "categorical",
      Moderate_Severe_OSA ~ "categorical",
      PASHOS ~ "continuous",
      SATBASAL ~ "continuous",
      SATBASAL ~ "continuous",
      SATMIN_TTS ~ "continuous",
      all_continuous() ~ "continuous2"
    ),
    statistic = all_continuous() ~ "{median} [{IQR}]", 
    missing = "no",
    label = list(
      TST ~ "Total Sleep Time (min)",
      SE ~ "Sleep efficiency (%)",
      WASO ~ "WASO (min)",
      SWITCH.PHASE ~ "Number of switch phases",
      NAW ~ "Number of awakenings",
      SL ~ "Sleep latency (min)",
      N1_MIN ~ "Stage N1 (min)",
      N2_MIN ~ "Stage N2 (min)",
      N3_MIN ~ "Stage N3 (min)",
      REM_MIN ~ "Stage REM (min)",
      NREM_MIN ~ "Stage NREM (min)",
      N1_P ~ "Stage N1 (%)",
      N2_P ~ "Stage N2 (%)",
      N3_P ~ "Stage N3 (%)",
      REM_P ~ "Stage REM (%)",
      NREM_P ~ "Stage NREM (%)",
      SWA ~ "log Slow Wave Activity",
      SATBASAL ~ "Basal SpO₂ (%)",
      SATMIN_TTS ~ "Min SpO₂ (%)",
      IDO3 ~ "ODI ≥3%",
      TIME_90_REM ~ "T90 REM (%)",
      TIME_90_NREM ~ "T90 NREM (%)",
      TIME_90_TTS ~ "T90 TTS (%)",
      IAH_REM ~ "AHI REM",
      IAH_NREM ~ "AHI NREM",
      IAH_TTS ~ "AHI TTS",
      IAR_REM ~ "Arousal index REM",
      IAR_NREM ~ "Arousal index NREM",
      IAR_TTS ~ "Arousal index TTS",
      AROUSAL_RESP ~ "Respiratory arousals (n)",
      AROUSAL_TOTAL ~ "Total arousals (n)",
      OSA ~ "OSA (%)",
      Moderate_Severe_OSA ~ "Moderate/Severe OSA (%)",
      EPWORTH ~ "Epworth Sleepiness Scale",
      PITTSBURG ~ "PSQI",
      BERLIN ~ "Berlin Questionnaire",
      PASHOS ~ "PASHOS Questionnaire",
      STOB.BANG ~ "STOP-Bang high risk (%)"
    )
  ) %>%
  bold_labels() %>%
  modify_header(label = "**PSG & Questionnaires**")

table_sleep

df_demographics <- as_tibble(table_demographics)
df_biomarkers <- as_tibble(table_biomarkers)
df_sleep <- as_tibble(table_sleep)

write_xlsx(
  list(Demographics = df_demographics, Biomarkers = df_biomarkers, Sleep = df_sleep ), "tables_report.xlsx" )


```

Adicional analysis to check sex and apoe diferences

```{r}
# Tables stratified by sex

table_demographics <- sleep %>%
  dplyr::select(AGE, SEX, APOE_cat, MMSE, Education, BMI, Hypertension, Dyslipidemia, Diabetes, Interval) %>%
  tbl_summary(
    by = SEX,
    type = list(
      MMSE ~ "continuous",
      all_continuous() ~ "continuous2" ),
    statistic = all_continuous() ~ "{median} [{IQR}]",
    missing = "no",
    label = list(
      AGE ~ "Age (years)", 
      APOE_cat ~ "APOE𝜖4 (Positive)", 
      MMSE ~ "MMSE", 
      Education ~ "Education (years)", 
      BMI ~ "BMI (kg/m2)", 
      Hypertension ~ "Hypertension (Yes)", 
      Dyslipidemia ~ "Dyslipidemia (Yes)", 
      Diabetes ~ "Diabetes (Yes)", 
      Interval ~ "Time from NPSG to biofluid collection (days)"
    )
  ) %>%
  add_p(test = list(
    all_continuous() ~ "wilcox.test",
    all_categorical() ~ "chisq.test"
  )) %>%
  bold_labels()

table_demographics

table_biomarkers <- sleep %>%
  dplyr::select(SEX, CSFAB40, CSFAB42, CSFtTau, CSFpTau, CSFGFAP, CSFYKL_40, pGFAP, pNfL) %>%
  tbl_summary(
    by = SEX,
    statistic = all_continuous() ~ "{median} [{IQR}]",
    missing = "no",
    label = list(
      CSFAB40 ~ "CSF Aβ40 (pg/mL)", 
      CSFAB42 ~ "CSF Aβ42 (pg/mL)", 
      CSFtTau ~ "CSF tTau (pg/mL)", 
      CSFpTau ~ "CSF pTau181 (pg/mL)", 
      CSFGFAP ~ "CSF GFAP (pg/mL)", 
      CSFYKL_40 ~ "CSF YKL40 (pg/mL)", 
      pGFAP ~ "Plasma GFAP (pg/mL)", 
      pNfL ~ "Plasma NfL (pg/mL)"
    )
  ) %>%
  add_p(test = all_continuous() ~ "wilcox.test") %>%
  bold_labels() %>%
  modify_header(label ~ "**CSF and Plasma Biomarkers**")

table_biomarkers

sleep <- sleep %>%
  mutate(
    Moderate_Severe_OSA = case_when(
      OSA10 %in% c("1", "2") ~ "No",  
      OSA10 %in% c("3", "4") ~ "Yes",  
      TRUE ~ NA_character_ ) )

table_sleep <- sleep %>%
  dplyr::select(SEX, NREM_P, NREM_MIN, REM_P, REM_MIN, N3_P, N3_MIN, N2_P, N2_MIN, N1_P, N1_MIN, SWA, TST, TSP, TIB, SL, SE, WASO, SWITCH.PHASE, NAW, SATBASAL, SATMIN_TTS, IDO3, OSA, Moderate_Severe_OSA, IAH_TTS, IAH_NREM, IAH_REM, TIME_90_TTS, TIME_90_NREM, TIME_90_REM,  AROUSAL_TOTAL, AROUSAL_RESP, AROUSAL_PLM, AROUSAL_ESP, IAR_TTS, IAR_NREM, IAR_REM, EPWORTH, PITTSBURG, BERLIN, PASHOS, STOB.BANG) %>%
  tbl_summary(
    by = SEX,
    type = list(
      OSA ~ "categorical",
      Moderate_Severe_OSA ~ "categorical",
      PASHOS ~ "continuous",
      SATBASAL ~ "continuous",
      SATBASAL ~ "continuous",
      SATMIN_TTS ~ "continuous",
      all_continuous() ~ "continuous2" ),
    statistic = all_continuous() ~ "{median} [{IQR}]",
    missing = "no",
    label = list(
      TST ~ "Total Sleep Time (min)",
      SE ~ "Sleep efficiency (%)",
      WASO ~ "WASO (min)",
      SWITCH.PHASE ~ "Number of Switch phase",
      NAW ~ "Number of Awakenings",
      SL ~ "Sleep Latency (min)",
      N1_MIN ~ "Stage N1 (min)",
      N2_MIN ~ "Stage N2 (min)",
      N3_MIN ~ "Stage N3 (min)",
      REM_MIN ~ "Stage REM (min)",
      NREM_MIN ~ "Stage NREM (min)",
      N1_P ~ "Stage N1 (%)",
      N2_P ~ "Stage N2 (%)",
      N3_P ~ "Stage N3 (%)",
      REM_P ~ "Stage REM (%)",
      NREM_P ~ "Stage NREM (%)",
      SWA ~ "log Slow Wave Activity",
      SATBASAL ~ "Basal SpO2 (%)",
      SATMIN_TTS ~ "SatMin (%)",
      IDO3 ~ "ODI≥3%",
      TIME_90_REM ~ "T90_REM (%)",
      TIME_90_NREM ~ "T90_NREM (%)",
      TIME_90_TTS ~ "T90_TTS (%)",
      IAH_REM ~ "IAH_REM",
      IAH_NREM ~ "IAH_NREM",
      IAH_TTS ~ "IAH_TTS",
      IAR_REM ~ "IAR_REM",
      IAR_NREM ~ "IAR_NREM",
      IAR_TTS ~ "IAR_TTS",
      AROUSAL_RESP ~ "Arousal_Resp",
      AROUSAL_TOTAL ~ "Arousal_Total",
      AROUSAL_PLM ~ "Arousal_PLM",
      AROUSAL_ESP ~ "Arousal_ESP",
      OSA ~ "OSA (%)",
      Moderate_Severe_OSA ~ "Moderate/Severe OSA (%)",
      EPWORTH ~ "Epworth Sleepiness Scale",
      PITTSBURG ~ "PSQI",
      BERLIN ~ "Berlin Questionnaire",
      PASHOS ~ "PASHOS Questionnaire",
      STOB.BANG ~ "STOP-Bang high risk (%)"
    )
  ) %>%
  add_p(
    test = list(
      all_continuous() ~ "wilcox.test",
      all_categorical() ~ "fisher.test"
    )
  ) %>%
  bold_labels() %>%
  modify_header(label = "**PSG Parameters**")

table_sleep

# Tables stratified by APOE genotype 
table_demographics <- sleep %>%
  dplyr::select(AGE, SEX, APOE_cat, MMSE, Education, BMI, Hypertension, Dyslipidemia, Diabetes, Interval) %>%
  tbl_summary(
    by = APOE_cat,
    type = list(
      MMSE ~ "continuous",
      all_continuous() ~ "continuous2"),
    statistic = all_continuous() ~ "{median} [{IQR}]",
    missing = "no",
    label = list(
      AGE ~ "Age (years)", 
      SEX ~ "Sex", 
      MMSE ~ "MMSE", 
      Education ~ "Education (years)", 
      BMI ~ "BMI (kg/m2)", 
      Hypertension ~ "Hypertension (Yes)", 
      Dyslipidemia ~ "Dyslipidemia (Yes)", 
      Diabetes ~ "Diabetes (Yes)", 
      Interval ~ "Time from NPSG to biofluid collection (days)"  )
  ) %>%
  add_p(test = list(
    all_continuous() ~ "wilcox.test",
    all_categorical() ~ "chisq.test"
  )) %>%
  bold_labels()

table_demographics

table_biomarkers <- sleep %>%
  dplyr::select(APOE_cat, CSFAB40, CSFAB42, CSFtTau, CSFpTau, CSFGFAP, CSFYKL_40, pGFAP, pNfL) %>%
  tbl_summary(
    by = APOE_cat,
    statistic = all_continuous() ~ "{median} [{IQR}]",
    missing = "no",
    label = list(
      CSFAB40 ~ "CSF Aβ40 (pg/mL)", 
      CSFAB42 ~ "CSF Aβ42 (pg/mL)", 
      CSFtTau ~ "CSF tTau (pg/mL)", 
      CSFpTau ~ "CSF pTau181 (pg/mL)", 
      CSFGFAP ~ "CSF GFAP (pg/mL)", 
      CSFYKL_40 ~ "CSF YKL40 (pg/mL)", 
      pGFAP ~ "Plasma GFAP (pg/mL)", 
      pNfL ~ "Plasma NfL (pg/mL)" )
  ) %>%
  add_p(test = all_continuous() ~ "wilcox.test") %>%
  bold_labels() %>%
  modify_header(label ~ "**CSF and Plasma Biomarkers**")

table_biomarkers

table_sleep <- sleep %>%
  dplyr::select(APOE_cat, NREM_P, NREM_MIN, REM_P, REM_MIN, N3_P, N3_MIN, N2_P, N2_MIN, N1_P, N1_MIN, SWA, TST, TSP, TIB, SL, SE, WASO, SWITCH.PHASE, NAW, SATBASAL, SATMIN_TTS, IDO3, OSA, Moderate_Severe_OSA, IAH_TTS, IAH_NREM, IAH_REM, TIME_90_TTS, TIME_90_NREM, TIME_90_REM, AROUSAL_TOTAL, AROUSAL_RESP, AROUSAL_PLM, AROUSAL_ESP, IAR_TTS, IAR_NREM, IAR_REM) %>%
  tbl_summary(
    by = APOE_cat,
    type = list(
      SATBASAL ~ "continuous",
      SATMIN_TTS ~ "continuous",
      all_continuous() ~ "continuous2" ),
    statistic = all_continuous() ~ "{median} [{IQR}]",
    missing = "no",
    label = list(
      TST ~ "Total Sleep Time (min)",
      SE ~ "Sleep efficiency (%)",
      WASO ~ "WASO (min)",
      SWITCH.PHASE ~ "Number of Switch phase",
      NAW ~ "Number of Awakenings",
      SL ~ "Sleep Latency (min)",
      N1_MIN ~ "Stage N1 (min)",
      N2_MIN ~ "Stage N2 (min)",
      N3_MIN ~ "Stage N3 (min)",
      REM_MIN ~ "Stage REM (min)",
      NREM_MIN ~ "Stage NREM (min)",
      N1_P ~ "Stage N1 (%)",
      N2_P ~ "Stage N2 (%)",
      N3_P ~ "Stage N3 (%)",
      REM_P ~ "Stage REM (%)",
      NREM_P ~ "Stage NREM (%)",
      SWA ~ "log Slow Wave Activity",
      SATBASAL ~ "Basal SpO2 (%)",
      SATMIN_TTS ~ "SatMin (%)",
      IDO3 ~ "ODI≥3%",
      TIME_90_REM ~ "T90_REM (%)",
      TIME_90_NREM ~ "T90_NREM (%)",
      TIME_90_TTS ~ "T90_TTS (%)",
      IAH_REM ~ "IAH_REM",
      IAH_NREM ~ "IAH_NREM",
      IAH_TTS ~ "IAH_TTS",
      IAR_REM ~ "IAR_REM",
      IAR_NREM ~ "IAR_NREM",
      IAR_TTS ~ "IAR_TTS",
      AROUSAL_RESP ~ "Arousal_Resp",
      AROUSAL_TOTAL ~ "Arousal_Total",
      AROUSAL_PLM ~ "Arousal_PLM",
      AROUSAL_ESP ~ "Arousal_ESP",
      OSA ~ "OSA (%)",
      Moderate_Severe_OSA ~ "Moderate/Severe OSA (%)" )
  ) %>%
  add_p(
    test = list(
      all_continuous() ~ "wilcox.test",
      all_categorical() ~ "fisher.test"
    )
  ) %>%
  bold_labels() %>%
  modify_header(label ~ "**PSG Parameters**")

table_sleep


# Tables stratified by fluid collection followed by PSG status

sleep <- sleep %>%
  mutate(
    Consecutive_test = case_when(
      Interval %in% c(0, 1) ~ "Yes",
      TRUE ~ "No"
    )
  )

table_demographics <- sleep %>%
  dplyr::select(AGE, SEX, APOE_cat, MMSE, Education, BMI, Hypertension, Dyslipidemia, Diabetes, Interval, Consecutive_test) %>%
  tbl_summary(
    by = Consecutive_test,
    type = list(
      MMSE ~ "continuous",
      all_continuous() ~ "continuous2"),
    statistic = all_continuous() ~ "{median} [{IQR}]",
    missing = "no",
    label = list(
      AGE ~ "Age (years)", 
      SEX ~ "Sex", 
      APOE_cat ~ "APOE genotype", 
      MMSE ~ "MMSE", 
      Education ~ "Education (years)", 
      BMI ~ "BMI (kg/m2)", 
      Hypertension ~ "Hypertension (Yes)", 
      Dyslipidemia ~ "Dyslipidemia (Yes)", 
      Diabetes ~ "Diabetes (Yes)", 
      Interval ~ "Time from NPSG to biofluid collection (days)" )
  ) %>%
  add_p(test = list(
    all_continuous() ~ "wilcox.test",
    all_categorical() ~ "chisq.test"
  )) %>%
  bold_labels()

table_demographics

table_biomarkers <- sleep %>%
  dplyr::select(Consecutive_test, CSFAB40, CSFAB42, CSFtTau, CSFpTau, CSFGFAP, CSFYKL_40, pGFAP, pNfL) %>%
  tbl_summary(
    by = Consecutive_test,
    statistic = all_continuous() ~ "{median} [{IQR}]",
    missing = "no",
    label = list(
      CSFAB40 ~ "CSF Aβ40 (pg/mL)", 
      CSFAB42 ~ "CSF Aβ42 (pg/mL)", 
      CSFtTau ~ "CSF tTau (pg/mL)", 
      CSFpTau ~ "CSF pTau181 (pg/mL)", 
      CSFGFAP ~ "CSF GFAP (pg/mL)", 
      CSFYKL_40 ~ "CSF YKL40 (pg/mL)", 
      pGFAP ~ "Plasma GFAP (pg/mL)", 
      pNfL ~ "Plasma NfL (pg/mL)" ) ) %>%
  add_p(test = all_continuous() ~ "wilcox.test") %>%
  bold_labels() %>%
  modify_header(label ~ "**CSF and Plasma Biomarkers**")

table_biomarkers

table_sleep <- sleep %>%
  dplyr::select(Consecutive_test, NREM_P, NREM_MIN, REM_P, REM_MIN, N3_P, N3_MIN, N2_P, N2_MIN, N1_P, N1_MIN, SWA, TST, TSP, TIB, SL, SE, WASO, SWITCH.PHASE, NAW, SATBASAL, SATMIN_TTS, IDO3, OSA, Moderate_Severe_OSA, IAH_TTS, IAH_NREM, IAH_REM, TIME_90_TTS, TIME_90_NREM, TIME_90_REM, AROUSAL_TOTAL, AROUSAL_RESP, AROUSAL_PLM, AROUSAL_ESP, IAR_TTS, IAR_NREM, IAR_REM ) %>%
  tbl_summary(
    by = Consecutive_test,
    type = list(
      SATBASAL ~ "continuous",
      SATMIN_TTS ~ "continuous",
      all_continuous() ~ "continuous2" ),
    statistic = all_continuous() ~ "{median} [{IQR}]",
    missing = "no",
    label = list(
      TST ~ "Total Sleep Time (min)",
      SE ~ "Sleep efficiency (%)",
      WASO ~ "WASO (min)",
      SWITCH.PHASE ~ "Number of Switch phase",
      NAW ~ "Number of Awakenings",
      SL ~ "Sleep Latency (min)",
      N1_MIN ~ "Stage N1 (min)",
      N2_MIN ~ "Stage N2 (min)",
      N3_MIN ~ "Stage N3 (min)",
      REM_MIN ~ "Stage REM (min)",
      NREM_MIN ~ "Stage NREM (min)",
      N1_P ~ "Stage N1 (%)",
      N2_P ~ "Stage N2 (%)",
      N3_P ~ "Stage N3 (%)",
      REM_P ~ "Stage REM (%)",
      NREM_P ~ "Stage NREM (%)",
      SWA ~ "log Slow Wave Activity",
      SATBASAL ~ "Basal SpO2 (%)",
      SATMIN_TTS ~ "SatMin (%)",
      IDO3 ~ "ODI≥3%",
      TIME_90_REM ~ "T90_REM (%)",
      TIME_90_NREM ~ "T90_NREM (%)",
      TIME_90_TTS ~ "T90_TTS (%)",
      IAH_REM ~ "IAH_REM",
      IAH_NREM ~ "IAH_NREM",
      IAH_TTS ~ "IAH_TTS",
      IAR_REM ~ "IAR_REM",
      IAR_NREM ~ "IAR_NREM",
      IAR_TTS ~ "IAR_TTS",
      AROUSAL_RESP ~ "Arousal_Resp",
      AROUSAL_TOTAL ~ "Arousal_Total",
      AROUSAL_PLM ~ "Arousal_PLM",
      AROUSAL_ESP ~ "Arousal_ESP",
      OSA ~ "OSA (%)",
      Moderate_Severe_OSA ~ "Moderate/Severe OSA (%)"
    )
  ) %>%
  add_p(
    test = list(
      all_continuous() ~ "wilcox.test",
      all_categorical() ~ "fisher.test"
    )
  ) %>%
  bold_labels() %>%
  modify_header(label ~ "**PSG Parameters**")

table_sleep


## Tables stratified by moderate–severe OSA versus non-mild OSA groups

sleep <- sleep %>% mutate(Moderate_Severe_OSA = case_when(OSA10 %in% c("1", "2") ~ "No", OSA10 %in% c("3", "4") ~ "Yes", TRUE ~ NA_character_  ))

table_demographics <- sleep %>%
  dplyr::select(Moderate_Severe_OSA, AGE, SEX, APOE_cat, MMSE, Education, BMI, Hypertension, Dyslipidemia, Diabetes, Interval) %>%
  tbl_summary(
    by = Moderate_Severe_OSA,
    type = list(
      MMSE ~ "continuous",
      all_continuous() ~ "continuous2" ),
    statistic = all_continuous() ~ "{median} [{IQR}]",
    missing = "no",
    label = list(
      AGE ~ "Age (years)", 
      SEX ~ "Sex (male)", 
      APOE_cat ~ "APOE𝜖4 (Positive)", 
      MMSE ~ "MMSE", 
      Education ~ "Education (years)", 
      BMI ~ "BMI (kg/m2)", 
      Hypertension ~ "Hypertension (Yes)", 
      Dyslipidemia ~ "Dyslipidemia (Yes)", 
      Diabetes ~ "Diabetes (Yes)", 
      Interval ~ "Time from NPSG to biofluid collection (days)") ) %>%
  add_p(test = list(
    all_continuous() ~ "wilcox.test",
    all_categorical() ~ "chisq.test"
  )) %>%
  bold_labels()

table_demographics

table_biomarkers <- sleep %>%
  dplyr::select(Moderate_Severe_OSA, SEX, CSFAB40, CSFAB42, CSFtTau, CSFpTau, CSFGFAP, CSFYKL_40, pGFAP, pNfL) %>%
  tbl_summary(
    by = Moderate_Severe_OSA,
    statistic = all_continuous() ~ "{median} [{IQR}]",
    missing = "no",
    label = list(
      CSFAB40 ~ "CSF Aβ40 (pg/mL)", 
      CSFAB42 ~ "CSF Aβ42 (pg/mL)", 
      CSFtTau ~ "CSF tTau (pg/mL)", 
      CSFpTau ~ "CSF pTau181 (pg/mL)", 
      CSFGFAP ~ "CSF GFAP (pg/mL)", 
      CSFYKL_40 ~ "CSF YKL40 (pg/mL)", 
      pGFAP ~ "Plasma GFAP (pg/mL)", 
      pNfL ~ "Plasma NfL (pg/mL)"
    )
  ) %>%
  add_p(test = all_continuous() ~ "wilcox.test") %>%
  bold_labels() %>%
  modify_header(label ~ "**CSF and Plasma Biomarkers**")

table_biomarkers


table_sleep <- sleep %>%
  dplyr::select(SEX, NREM_P, NREM_MIN, REM_P, REM_MIN, N3_P, N3_MIN, N2_P, N2_MIN, N1_P, N1_MIN, SWA, TST, TSP, TIB, SL, SE, WASO, SWITCH.PHASE, NAW, SATBASAL, SATMIN_TTS, IDO3, OSA, Moderate_Severe_OSA, IAH_TTS, IAH_NREM, IAH_REM, TIME_90_TTS, TIME_90_NREM, TIME_90_REM, AROUSAL_TOTAL, AROUSAL_RESP, AROUSAL_PLM, AROUSAL_ESP, IAR_TTS, IAR_NREM, IAR_REM) %>%
  tbl_summary(
    by = Moderate_Severe_OSA,
    type = list(
      SATBASAL ~ "continuous",
      SATMIN_TTS ~ "continuous",
      all_continuous() ~ "continuous2"),
    statistic = all_continuous() ~ "{median} [{IQR}]",
    missing = "no",
    label = list(
      TST ~ "Total Sleep Time (min)",
      SE ~ "Sleep efficiency (%)",
      WASO ~ "WASO (min)",
      SWITCH.PHASE ~ "Number of Switch phase",
      NAW ~ "Number of Awakenings",
      SL ~ "Sleep Latency (min)",
      N1_MIN ~ "Stage N1 (min)",
      N2_MIN ~ "Stage N2 (min)",
      N3_MIN ~ "Stage N3 (min)",
      REM_MIN ~ "Stage REM (min)",
      NREM_MIN ~ "Stage NREM (min)",
      N1_P ~ "Stage N1 (%)",
      N2_P ~ "Stage N2 (%)",
      N3_P ~ "Stage N3 (%)",
      REM_P ~ "Stage REM (%)",
      NREM_P ~ "Stage NREM (%)",
      SWA ~ "log Slow Wave Activity",
      SATBASAL ~ "Basal SpO2 (%)",
      SATMIN_TTS ~ "SatMin (%)",
      IDO3 ~ "ODI≥3%",
      TIME_90_REM ~ "T90_REM (%)",
      TIME_90_NREM ~ "T90_NREM (%)",
      TIME_90_TTS ~ "T90_TTS (%)",
      IAH_REM ~ "IAH_REM",
      IAH_NREM ~ "IAH_NREM",
      IAH_TTS ~ "IAH_TTS",
      IAR_REM ~ "IAR_REM",
      IAR_NREM ~ "IAR_NREM",
      IAR_TTS ~ "IAR_TTS",
      AROUSAL_RESP ~ "Arousal_Resp",
      AROUSAL_TOTAL ~ "Arousal_Total",
      AROUSAL_PLM ~ "Arousal_PLM",
      AROUSAL_ESP ~ "Arousal_ESP",
      OSA ~ "OSA (%)" ) ) %>%
  add_p(
    test = list(
      all_continuous() ~ "wilcox.test",
      all_categorical() ~ "fisher.test"
    )
  ) %>%
  bold_labels() %>%
  modify_header(label ~ "**PSG Parameters**")

table_sleep

```

Additional analysis: Correlation map to explore relationships among sleep parameters and to guide future variable selection, aiming to avoid multicollinearity

```{r}
set.seed(123)

sleep$ODI3   <- sleep$IDO3
sleep$T90_TTS <- sleep$TIME_90_TTS
sleep$AHI_TTS <- sleep$IAH_TTS

# Create a function to run correlation map
run_sleep_param_correlation <- function(data, variable_order_1, variable_order_2, output_file = "correlation_results.csv", R = 5000) {
  combinations <- expand.grid(Param_X = variable_order_1, Param_Y = variable_order_2, stringsAsFactors = FALSE) %>%
    filter(Param_X != Param_Y)
  bootstrap_spearman <- function(data, indices, param_x, param_y) {
    d <- data[indices, ]
    cor(d[[param_x]], d[[param_y]], method = "spearman", use = "complete.obs") }
  calc_spearman_bootstrap <- function(param_x, param_y) {
    subset_data <- data %>% select(all_of(param_x), all_of(param_y)) %>% drop_na()
    n <- nrow(subset_data)
    if (n > 2 && var(subset_data[[param_x]]) > 0 && var(subset_data[[param_y]]) > 0) {
      boot_results <- boot(data = subset_data,
                           statistic = bootstrap_spearman,
                           R = R,
                           param_x = param_x,
                           param_y = param_y)
      ci <- tryCatch({
        boot.ci(boot_results, type = "perc")
      }, error = function(e) {
        return(NULL) })
      if (!is.null(ci)) {
        return(tibble(Param_Y = param_y, Param_X = param_x,
                      Estimate = round(boot_results$t0, 4),
                      CI_Lower = round(ci$percent[4], 4),
                      CI_Upper = round(ci$percent[5], 4),
                      N = n))
      } else {
        return(tibble(Param_Y = param_y, Param_X = param_x,
                      Estimate = round(boot_results$t0, 4),
                     CI_Lower = NA, CI_Upper = NA, N = n))  }
    } else {
      return(tibble(Param_Y = param_y, Param_X = param_x,
                    Estimate = NA, CI_Lower = NA, CI_Upper = NA, N = n))  } }
  correlation_results <- combinations %>%
    pmap_dfr(~ calc_spearman_bootstrap(..1, ..2))
  correlation_results <- correlation_results %>%
    mutate(
      Param_Y = factor(Param_Y, levels = variable_order_1, ordered = TRUE),
      Param_X = factor(Param_X, levels = variable_order_2, ordered = TRUE)  )

  correlation_map <- ggplot(correlation_results, aes(x = Param_X, y = Param_Y, fill = Estimate)) +
    geom_tile(color = "white", size = 0.5) +
    geom_text(aes(label = round(Estimate, 2)),
              color = "black", size = 2.2, vjust = -0.5) +
    geom_text(aes(label = paste0("(", round(CI_Lower, 2), ", ", round(CI_Upper, 2), ")")),
              color = "black", size = 1.5, vjust = 1.5) +
    scale_fill_gradient2(name = "Correlation", limits = c(-1, 1), mid = "white", midpoint = 0,
                         low = "#048ba8", high = "#e8998d", na.value = "white") +
    theme_minimal() +
    theme(axis.text.x = element_text(angle = 45, hjust = 1, size = 7),
          axis.text.y = element_text(size = 7),
          axis.title = element_blank(),
          panel.grid.major = element_blank(),
          panel.grid.minor = element_blank(),
          legend.position = "bottom",
          legend.title = element_text(size = 10),
          legend.text = element_text(size = 10),
          plot.title = element_text(size = 12)) +
    labs(title = "Correlation Map")

  print(correlation_map)
  return(correlation_results) }


# Correlation map 1. Correltion map of sleep macrostructure parameters
variable_order_1 <- c("TST", "WASO", "SE", "SL",  "N1_MIN", "N2_MIN",  "N3_MIN",  "REM_MIN", "NAW", "AROUSAL_TOTAL", "IAR_TTS", "SWITCH.PHASE", "SWA")
variable_order_2 <- c("TST", "WASO", "SE", "SL",  "N1_MIN", "N2_MIN",  "N3_MIN",  "REM_MIN", "NAW", "AROUSAL_TOTAL", "IAR_TTS", "SWITCH.PHASE", "SWA")
data_sleep <- sleep %>% select(all_of(variable_order_1))
correlation_results <- run_sleep_param_correlation(data_sleep, variable_order_1, variable_order_2)
correlation_results

# Correlation map 2. Correltion map of sleep microstructure parameters
variable_order_1 <- c("SUM_SWA_C1_Fz", "SUM_SWA_C1_Cz", "SUM_SWA_C1_Pz", "MEAN_SWA_C1_Fz", "MEAN_SWA_C1_Cz", "MEAN_SWA_C1_Pz")
variable_order_2 <- c("SUM_SWA_C1_Fz", "SUM_SWA_C1_Cz", "SUM_SWA_C1_Pz", "MEAN_SWA_C1_Fz", "MEAN_SWA_C1_Cz", "MEAN_SWA_C1_Pz")
data_sleep <- sleep %>% select(all_of(variable_order_1))
correlation_results <- run_sleep_param_correlation(data_sleep, variable_order_1, variable_order_2)
correlation_results

# Correlation map 3. Correltion map of sleep respiratory parameters
variable_order_1 <- c("SATBASAL", "SATMIN_TTS", "TIME_90_TTS", "TIME_90_NREM", "TIME_90_REM", "IAH_TTS", "IAH_NREM", "IAH_REM", "IDO3", "OSA", "OSA10")
variable_order_2 <- c("SATBASAL", "SATMIN_TTS", "TIME_90_TTS", "TIME_90_NREM", "TIME_90_REM", "IAH_TTS", "IAH_NREM", "IAH_REM", "IDO3", "OSA", "OSA10")
data_sleep <- sleep %>% select(all_of(variable_order_1))
correlation_results <- run_sleep_param_correlation(data_sleep, variable_order_1, variable_order_2)
correlation_results


```

6. Correlation map between sleep parameters and biomarkers 

```{r}
set.seed(123)

sleep$ODI3   <- sleep$IDO3
sleep$T90_TTS <- sleep$TIME_90_TTS
sleep$AHI_TTS <- sleep$IAH_TTS

run_sleep_param_correlation <- function(data, variable_order_1, variable_order_2, output_file = "correlation_results.csv", R = 5000) {
  combinations <- expand.grid(Param_X = variable_order_2, Param_Y = variable_order_1, stringsAsFactors = FALSE)
  bootstrap_spearman <- function(data, indices, param_x, param_y) {
    d <- data[indices, ]
    cor(d[[param_x]], d[[param_y]], method = "spearman", use = "complete.obs") }

  calc_spearman_bootstrap <- function(param_x, param_y) {
    subset_data <- data %>% dplyr::select(all_of(param_x), all_of(param_y)) %>% tidyr::drop_na()
    n <- nrow(subset_data)
    if (n > 2 && stats::var(subset_data[[param_x]]) > 0 && stats::var(subset_data[[param_y]]) > 0) {
      boot_results <- boot::boot(data = subset_data, statistic = bootstrap_spearman,
                                 R = R, param_x = param_x, param_y = param_y)
      ci <- tryCatch(boot::boot.ci(boot_results, type = "perc"), error = function(e) NULL)
      if (!is.null(ci)) {
        return(tibble::tibble(
          Param_X = param_x,   
          Param_Y = param_y,  
          Estimate = round(boot_results$t0, 4),
          CI_Lower = round(ci$percent[4], 4),
          CI_Upper = round(ci$percent[5], 4),
          N = n ))
      } else {
        return(tibble::tibble(
          Param_X = param_x,
          Param_Y = param_y,
          Estimate = round(boot_results$t0, 4),
          CI_Lower = NA, CI_Upper = NA, N = n ))  }
    } else {
      return(tibble::tibble(
        Param_X = param_x,
        Param_Y = param_y,
        Estimate = NA, CI_Lower = NA, CI_Upper = NA, N = n )) } }
  correlation_results <- purrr::pmap_dfr(combinations, ~ calc_spearman_bootstrap(..1, ..2))

  correlation_results <- correlation_results %>%
    dplyr::mutate(
      Param_X = factor(Param_X, levels = variable_order_2, ordered = TRUE),
      Param_Y = factor(Param_Y, levels = variable_order_1, ordered = TRUE),
      Sig = !is.na(CI_Lower) & !is.na(CI_Upper) &
            ((CI_Lower > 0 & CI_Upper > 0) | (CI_Lower < 0 & CI_Upper < 0))  )

  labels_biomarkers <- c("pNfL"="Plasma NfL", "pGFAP"="Plasma GFAP", "CSFGFAP"="CSF GFAP", "CSFYKL_40"="CSF YKL-40", "CSFtTau"="CSF tTau", "CSFpTau"="CSF pTau", "CSFAB42"="CSF Aβ42", "CSFAB40"="CSF Aβ40")
  
labels_sleep <- c( "TST"="TST", "WASO"="WASO", "SE"="SE", "N1_MIN"="N1(min)", "N2_MIN"="N2(min)", "N3_MIN"="N3(min)", "REM_MIN"="REM(min)", "SWITCH.PHASE"="Stage shift", "AROUSAL_TOTAL"="Arousal total", "SWA"="SWA", "AHI_TTS"="AHI", "T90_TTS"="T90" )
    correlation_map <- ggplot2::ggplot(correlation_results,
                                     ggplot2::aes(x = Param_X, y = Param_Y, fill = Estimate)) +
    ggplot2::geom_tile(color = "white", size = 0.5) +
    ggplot2::geom_text(
      data = subset(correlation_results, !Sig),
      ggplot2::aes(label = round(Estimate, 2)),
      color = "black", size = 8, vjust = -0.5 ) +
    ggplot2::geom_text(
      data = subset(correlation_results, Sig),
      ggplot2::aes(label = round(Estimate, 2)),
      color = "black", size = 8, vjust = -0.5, fontface = "bold" ) +

    ggplot2::geom_text(
      data = subset(correlation_results, !Sig),
      ggplot2::aes(label = paste0("(", round(CI_Lower, 2), ", ", round(CI_Upper, 2), ")")),
      color = "black", size = 6, vjust = 1.5 ) +
    ggplot2::geom_text(
      data = subset(correlation_results, Sig),
      ggplot2::aes(label = paste0("(", round(CI_Lower, 2), ", ", round(CI_Upper, 2), ")")),
      color = "black", size = 6, vjust = 1.5, fontface = "bold") +

    ggplot2::scale_fill_gradient2(name = "Correlation", limits = c(-1,1), mid = "white", midpoint = 0,
                                  low = "#048ba8", high = "#e8998d", na.value = "white") +
    ggplot2::scale_x_discrete(labels = labels_sleep, drop = FALSE) +
    ggplot2::scale_y_discrete(labels = labels_biomarkers, drop = FALSE) +
    ggplot2::theme_minimal() +
    ggplot2::theme(
      axis.text.x = ggplot2::element_text(angle = 30, hjust = 1, size = 18),
      axis.text.y = ggplot2::element_text(size = 18),
      axis.title = ggplot2::element_blank(),
      panel.grid.major = ggplot2::element_blank(),
      panel.grid.minor = ggplot2::element_blank(),
      legend.position = "bottom",
      legend.title = ggplot2::element_text(size = 18),
      legend.text = ggplot2::element_text(size = 18),
      legend.key.width = grid::unit(3, "cm"),  
      legend.key.height = grid::unit(0.5, "cm"),
      plot.title = ggplot2::element_text(size = 36, face = "bold", hjust = 0.5), 
      plot.caption = ggplot2::element_text(size = 18, hjust = 0) 
    ) +
    ggplot2::labs(caption = "Note: Values represent Spearman’s correlation coefficients (rho) with 95% confidence intervals obtained by bootstrap resampling (5,000 iterations). Correlations were\n considered statistically significant when the 95% confidence interval excluded , and significant correlations are shown in bold. Abbreviations: log = logarithmic trans-\nformation; CSF = cerebrospinal fluid; GFAP = glial fibrillary acidic protein; YKL-40 = chitinase-3-like protein 1; NfL = neurofilament light chain; Aβ = amyloid-β; pTau =\n phosphorylated tau (Thr181); tTau = total tau; TST = total sleep time; WASO = wake after sleep onset; SE = sleep efficiency; N1(min) = NREM N1 stage duration; N2-\n(min) = NREM N2 stage duration; N3(min) = NREM N3 stage duration; REM(min) = REM stage duration; Stage shift = number of stage shifts; Arousal total = total num-\nber of arousals; SWA = average slow wave activity; AHI = apnea-hypopnea index; T90 = percentage of total sleep time with oxygen saturation <90%.")
  ggplot2::ggsave("Figure 1 Correlation_map.png", plot = correlation_map,
                  width = 21, height = 17, dpi = 300, units = "in", bg = "white")

  print(correlation_map)
  return(correlation_results) }

variable_order_1 <- c("pNfL", "pGFAP", "CSFGFAP", "CSFYKL_40", "CSFtTau", "CSFpTau", "CSFAB40", "CSFAB42") 
variable_order_2 <- c("TST", "WASO", "SE", "N1_MIN", "N2_MIN", "N3_MIN", "REM_MIN", "SWITCH.PHASE", "AROUSAL_TOTAL", "SWA", "AHI_TTS", "T90_TTS")                                   

data_sleep <- dplyr::select(sleep, dplyr::all_of(variable_order_1), dplyr::all_of(variable_order_2))

correlation_results <- run_sleep_param_correlation(data_sleep, variable_order_1, variable_order_2)

correlation_results

```

Addicional analysis to describe age associstion with Bk and sleep

```{r}
variable_order_1<- c( "AGE")
variable_order_2 <- c("TST", "WASO", "SE", "N1_MIN", "N2_MIN",  "N3_MIN",  "REM_MIN", "SWITCH.PHASE", "AROUSAL_TOTAL", "SWA", "AHI_TTS", "T90_TTS", "CSFtTau", "CSFpTau", "CSFAB42", "CSFAB40",  "pNfL", "pGFAP", "CSFGFAP", "CSFYKL_40")
data_sleep <- sleep %>% select(all_of(variable_order_1), all_of(variable_order_2))
correlation_results <- run_sleep_param_correlation(data_sleep, variable_order_2, variable_order_1)

correlation_results

variable_order_1<- c( "AGE", "BMI")
variable_order_2 <- c("CSFtTau", "CSFpTau", "CSFAB42", "CSFAB40",  "pNfL", "pGFAP", "CSFGFAP", "CSFYKL_40")
data_sleep <- sleep %>% select(all_of(variable_order_1), all_of(variable_order_2))
correlation_results <- run_sleep_param_correlation(data_sleep, variable_order_2, variable_order_1)
correlation_results

```

7. Regression model to assess how sleep parameters predict biomarker concentrations, adjusted for covariates and using AIC criteria

Methodology:
1. Build the full (complex) model.
2. Select the best predictive model based on Akaike Information Criterion (AIC).
3. Check multicollinearity using the Variance Inflation Factor (VIF).
4. Select the best-fitting model according to the coefficient of determination (R²).

7.1 Regression model to assess how sleep macrostructure parameters predict biomarker concentrations, adjusted for covariates and using AIC criteria.

7.1.1 Database preparation 

```{r}
data_transformed <- sleep
data_transformed <- data_transformed %>% rename(APOE = APOE_cat)

variables_log <- c("CSFtTau", "CSFpTau", "CSFGFAP", "CSFYKL_40", "pGFAP", "pNfL", "AROUSAL_TOTAL", "SWITCH.PHASE")
variables_predictoras <- c("TST", "WASO", "SE", "N1_MIN", "N1_P", "N2_MIN", "N2_P",  "N3_MIN", "N3_P", "REM_MIN", "REM_P", "AGE", "BMI")

for (var in variables_log) { data_transformed[[paste0("log_", var)]] <- log(data_transformed[[var]] + 1e-6)}

variables_predictoras <- c(variables_predictoras, "log_AROUSAL_TOTAL", "log_SWITCH.PHASE")

for (var in variables_predictoras) {
  data_transformed[[paste0("z_", var)]] <- scale(data_transformed[[var]]) }

data_filtered <- data_transformed %>%
  filter(complete.cases(across(c("log_CSFpTau", paste0("z_", variables_predictoras)))))

variable_order <- c("z_TST", "z_SE", "z_WASO", "z_SE", "z_N1_MIN", "z_N2_MIN", "z_N3_MIN", "z_REM_MIN", "z_log_AROUSAL_TOTAL", "z_log_SWITCH.PHASE", "z_AGE", "SEXMale", "APOEPositive", "z_BMI")
```

7.1.2 Multiple lineal regression models 

```{r}
# 7.1.2.1. CSFYKL40
# Stepwise model selection
modelo_completo <- lm(log_CSFYKL_40 ~ z_TST + z_SE + z_WASO  + z_N1_MIN  + z_N2_MIN + z_N3_MIN + z_REM_MIN + z_log_AROUSAL_TOTAL + z_log_SWITCH.PHASE + z_AGE  + SEX + APOE + z_BMI + OSA,  data = data_filtered)
modelo_stepwise <- step(modelo_completo, direction = "both", trace = 0)
summary(modelo_stepwise)
AIC(modelo_stepwise)
vif_valores <- vif(modelo_stepwise)
print(vif_valores)
plot(modelo_stepwise)
par(mfrow = c(1, 1))

# Visualization of coefficients from the final model
coeficients <- broom::tidy(modelo_stepwise, conf.int = TRUE) %>%
   filter(term != "(Intercept)") %>% 
  mutate(significance = ifelse(p.value < 0.05, "Significant", "Not Significant"))
coeficients <- coeficients %>%
  mutate(term = case_when(
    term == "z_TST" ~ "TST",
    term == "z_N1_MIN" ~ "N1(min)",
    term == "z_N2_MIN" ~ "N2(min)",
    term == "z_REM_MIN" ~ "REM(min)",
    term == "z_AGE" ~ "Age",
    term == "APOEPositive" ~ "APOEε4+",
    TRUE ~ term   )) %>%
  mutate(term = factor(term, levels = rev(c("TST", "N1(min)", "N2(min)", "REM(min)", "Age", "APOEε4+"))))  
coeficients <- coeficients %>%
  mutate(label = sprintf("β = %.2f (p = %.3f)", estimate, p.value))

plot1 <- ggplot(coeficients, aes(x = estimate, y = term, color = significance)) +
  geom_point(size = 4) +
  geom_errorbarh(aes(xmin = conf.low, xmax = conf.high), height = 0.2) +
  geom_vline(xintercept = 0, linetype = "dashed", color = "red") +
  scale_color_manual(values = c("Significant" = "red", "Not Significant" = "gray25"), guide = "none") +  
  labs(x = NULL, y = NULL) +
  geom_text(aes(label = label), hjust = 0.5, vjust = -0.8, size = 6.5) +
  theme_minimal() +
  theme(
    text = element_text(size = 24, color = "black"), 
    legend.position = "none",  
    axis.title.x = element_blank(),  
    axis.title.y = element_blank(), 
    axis.text.y = element_text(face = "bold"))
plot1

# 7.1.2.2 CSFGFAP
modelo_completo <- lm(log_CSFGFAP ~  z_TST +z_WASO + z_N1_P  + z_N2_P  + z_N3_P + z_REM_P +z_log_AROUSAL_TOTAL +z_log_SWITCH.PHASE + z_AGE + SEX + APOE + z_BMI + OSA, data = data_filtered)
modelo_stepwise <- step(modelo_completo, direction = "both", trace = 0)
summary(modelo_stepwise)
AIC(modelo_stepwise)
vif_valores <- vif(modelo_stepwise)
print(vif_valores)
plot(modelo_stepwise)
par(mfrow = c(1, 1))

coeficients <- broom::tidy(modelo_stepwise, conf.int = TRUE) %>%
   filter(term != "(Intercept)") %>% 
  mutate(significance = ifelse(p.value < 0.05, "Significant", "Not Significant"))
coeficients <- coeficients %>%
  mutate(term = case_when(
    term == "z_TST" ~ "TST",
    term == "z_WASO" ~ "WASO",
    term == "z_log_SWITCH.PHASE" ~ "log(Stage shift)",
    term == "z_AGE" ~ "Age",
    term == "z_BMI" ~ "BMI",
    TRUE ~ term )) %>%
  mutate(term = factor(term, levels = rev(c("TST", "WASO","log(Stage shift)", "Age", "BMI"))))  
coeficients <- coeficients %>%
  mutate(label = sprintf("%.2f (p = %.3f)", estimate, p.value))

plot2 <- ggplot(coeficients, aes(x = estimate, y = term, color = significance)) +
  geom_point(size = 4) +
  geom_errorbarh(aes(xmin = conf.low, xmax = conf.high), height = 0.2) +
  geom_vline(xintercept = 0, linetype = "dashed", color = "red") +
  scale_color_manual(values = c("Significant" = "red", "Not Significant" = "gray25"), guide = "none") +  
  labs(x = NULL, y = NULL) +  
  geom_text(aes(label = label), hjust = 0.5, vjust = -0.8, size = 6.5) +  
  theme_minimal() +
  theme(text = element_text(size = 24, color = "black"), 
        legend.position = "none",  
        axis.title.x = element_blank(),  
        axis.title.y = element_blank(), 
        axis.text.y = element_text(face = "bold"))
plot2

# 7.1.2.3 pGFAP
modelo_completo <- lm(log_pGFAP ~  z_TST +z_SE+ z_WASO + z_N1_MIN  + z_N2_MIN  + z_N3_MIN + z_REM_MIN + z_log_AROUSAL_TOTAL  +z_log_SWITCH.PHASE + z_AGE + SEX + APOE + z_BMI +OSA, data = data_transformed)
modelo_stepwise <- step(modelo_completo, direction = "both", trace = 0)
summary(modelo_stepwise)
AIC(modelo_stepwise)
vif_valores <- vif(modelo_stepwise)
print(vif_valores)
plot(modelo_stepwise)
par(mfrow = c(1, 1))

coeficients <- broom::tidy(modelo_stepwise, conf.int = TRUE) %>%
   filter(term != "(Intercept)") %>% 
  mutate(significance = ifelse(p.value < 0.05, "Significant", "Not Significant"))
coeficients <- coeficients %>%
  mutate(term = case_when(
    term == "z_TST" ~ "TST",
    term == "z_log_SWITCH.PHASE" ~ "log(Stage shift)",
    term == "z_N1_MIN" ~ "N1(min)",
    term == "z_REM_MIN" ~ "REM(min)",
    term == "z_AGE" ~ "Age",
    TRUE ~ term   )) %>%
  mutate(term = factor(term, levels = rev(c("TST",  "N1(min)", "REM(min)", "log(Stage shift)","Age"))))  
coeficients <- coeficients %>%
  mutate(label = sprintf("%.2f (p = %.3f)", estimate, p.value))

plot3 <- ggplot(coeficients, aes(x = estimate, y = term, color = significance)) +
  geom_point(size = 4) +
  geom_errorbarh(aes(xmin = conf.low, xmax = conf.high), height = 0.2) +
  geom_vline(xintercept = 0, linetype = "dashed", color = "red") +
  scale_color_manual(values = c("Significant" = "red", "Not Significant" = "gray25"), 
                     guide = "none", 
                     drop= FALSE, 
                     labels = c("Significant", "Not Significant" )) + 
  labs(x = NULL, y = NULL) + 
  geom_text(aes(label = label), hjust = 0.5, vjust = -0.8, size = 6.5) +  
  theme_minimal() +
  theme(text = element_text(size = 24, color ="black"), 
        legend.position = "none",  
        axis.title.x = element_blank(),  
        axis.title.y = element_blank(), 
        axis.text.y = element_text(face = "bold")) 
plot3

# 7.1.2.4 pNfL
modelo_completo <- lm(log_pNfL ~  z_TST + z_SE + z_WASO + z_N1_MIN  + z_N2_MIN  + z_N3_MIN + z_REM_MIN +z_log_AROUSAL_TOTAL +z_log_SWITCH.PHASE  + z_AGE + SEX + APOE + z_BMI + OSA, data = data_transformed)
modelo_stepwise <- step(modelo_completo, direction = "both", trace = 0)
summary(modelo_stepwise)
AIC(modelo_stepwise)
vif_valores <- vif(modelo_stepwise)
print(vif_valores)
plot(modelo_stepwise)
par(mfrow = c(1, 1))  

coeficients <- broom::tidy(modelo_stepwise, conf.int = TRUE) %>%
   filter(term != "(Intercept)") %>% 
  mutate(significance = ifelse(p.value < 0.05, "Significant", "Not Significant"))
coeficients <- coeficients %>%
  mutate(term = case_when(
    term == "z_TST" ~ "TST",
    term == "z_N2_MIN" ~ "N2(min)",
    term == "z_N3_MIN" ~ "N3(min)",
    term == "z_AGE" ~ "Age",
    TRUE ~ term  
  )) %>%
  mutate(term = factor(term, levels = rev(c("TST", "N2(min)", "N3(min)", "Age"))))
coeficients <- coeficients %>%
  mutate(label = sprintf("%.2f (p = %.3f)", estimate, p.value))

plot4 <- ggplot(coeficients, aes(x = estimate, y = term, color = significance)) +
  geom_point(size = 4) +
  geom_errorbarh(aes(xmin = conf.low, xmax = conf.high), height = 0.2) +
  geom_vline(xintercept = 0, linetype = "dashed", color = "red") +
  scale_color_manual(values = c("Significant" = "red", "Not Significant" = "gray25"), name = "Significance") +  
  labs(x = NULL, y = NULL) +  
  geom_text(aes(label = label), hjust = 0.5, vjust = -0.8, size = 6.5) + 
  theme_minimal() +
  theme(text = element_text(size = 24, color="black"), 
        legend.position = "none", 
        axis.title.x = element_blank(),  
        axis.title.y = element_blank(), 
        axis.text.y = element_text(face = "bold")) 
plot4

# 7.1.2.5. CSFAB40
modelo_completo <- lm(CSFAB40 ~ z_TST+ z_SE + z_WASO + z_SE + z_N1_MIN + z_N2_MIN + z_N3_MIN + z_REM_MIN + z_log_AROUSAL_TOTAL +z_log_SWITCH.PHASE + z_AGE + SEX + APOE + z_BMI +OSA, data = data_filtered)
modelo_stepwise <- step(modelo_completo, direction = "both", trace = 0)
summary(modelo_stepwise)
AIC(modelo_stepwise)
vif_valores <- vif(modelo_stepwise)
print(vif_valores)

coeficientes <- broom::tidy(modelo_stepwise, conf.int = TRUE) %>%
  filter(term != "(Intercept)")
orden_vars <- paste0("z_", variables_predictoras)
coeficientes$term <- factor(coeficientes$term, levels = orden_vars)
plot(modelo_stepwise)
par(mfrow = c(1, 1))
coeficients <- broom::tidy(modelo_stepwise, conf.int = TRUE) %>%
   filter(term != "(Intercept)") %>% 
  mutate(significance = ifelse(p.value < 0.05, "Significant", "Not Significant"))
coeficients <- coeficients %>%
  mutate(term = case_when(
    term == "z_TST" ~ "TST",
    term == "z_WASO" ~ "WASO",
    term == "z_N2_MIN" ~ "N2(min)",
    TRUE ~ term )) %>%
  mutate(term = factor(term, levels = rev(c("TST", "WASO", "N2(min)"))))  
coeficients <- coeficients %>%
  mutate(label = sprintf("%.2f (p = %.3f)", estimate, p.value))

plot5 <- ggplot(coeficients, aes(x = estimate, y = term, color = significance)) +
  geom_point(size = 4) +
  geom_errorbarh(aes(xmin = conf.low, xmax = conf.high), height = 0.2) +
  geom_vline(xintercept = 0, linetype = "dashed", color = "red") +
  scale_color_manual(values = c("Significant" = "red", "Not Significant" = "gray25"), guide = "none") +  
  labs(x = NULL, y = NULL) + 
  geom_text(aes(label = label), hjust = 0.5, vjust = -0.8, size = 6.5) +  
  theme_minimal() +
  theme(text = element_text(size = 24, color="black"), 
        legend.position = "none",  
        axis.title.x = element_blank(),  
        axis.title.y = element_blank(), 
        axis.text.y = element_text(face = "bold"))  
plot5

# 7.1.2.6. CSFAB42
modelo_completo <- lm(CSFAB42 ~ z_TST+ z_SE + z_WASO + z_SE + z_N1_MIN + z_N2_MIN + z_N3_MIN + z_REM_MIN +z_log_AROUSAL_TOTAL +z_log_SWITCH.PHASE + z_AGE  + SEX + APOE + z_BMI + OSA, data = data_filtered)
modelo_stepwise <- step(modelo_completo, direction = "both", trace = 0)
summary(modelo_stepwise)
AIC(modelo_stepwise)
vif_valores <- vif(modelo_stepwise)
print(vif_valores)
plot(modelo_stepwise)
par(mfrow = c(1, 1))

coeficients <- broom::tidy(modelo_stepwise, conf.int = TRUE) %>%
   filter(term != "(Intercept)") %>% 
  mutate(significance = ifelse(p.value < 0.05, "Significant", "Not Significant"))
coeficients <- coeficients %>%
  mutate(term = case_when(
    term == "z_WASO" ~ "WASO",
    term == "SEXMale" ~ "Sex(Male)",
    term == "APOEPositive" ~ "APOEε4+",
    TRUE ~ term )) %>%
  mutate(term = factor(term, levels = rev(c("WASO", "Sex(Male)", "APOEε4+"))))  
coeficients <- coeficients %>%
  mutate(label = sprintf("%.2f (p = %.3f)", estimate, p.value))

plot6 <- ggplot(coeficients, aes(x = estimate, y = term, color = significance)) +
  geom_point(size = 4) +
  geom_errorbarh(aes(xmin = conf.low, xmax = conf.high), height = 0.2) +
  geom_vline(xintercept = 0, linetype = "dashed", color = "red") +
  scale_color_manual(values = c("Significant" = "red", "Not Significant" = "gray25"), guide = "none") +  
  labs(x = NULL, y = NULL) +  
  geom_text(aes(label = label), hjust = 0.5, vjust = -0.8, size = 6.5) +  
  theme_minimal() +
  theme(text = element_text(size = 24, color="black"), 
        legend.position = "none",  
        axis.title.x = element_blank(),  
        axis.title.y = element_blank(), 
        axis.text.y = element_text(face = "bold")) 
plot6

# 7.1.2.7. CSFpTau
modelo_completo <- lm(log_CSFpTau ~  z_SE + z_WASO + z_SE + z_N1_MIN + z_N2_MIN + z_N3_MIN  + z_REM_MIN + z_log_AROUSAL_TOTAL +z_log_SWITCH.PHASE + z_AGE +  + SEX + APOE + z_BMI + OSA, data = data_filtered)
modelo_stepwise <- step(modelo_completo, direction = "both", trace = 0)
summary(modelo_stepwise)
AIC(modelo_stepwise)
vif_valores <- vif(modelo_stepwise)
print(vif_valores)
plot(modelo_stepwise)
par(mfrow = c(1, 1))

coeficients <- broom::tidy(modelo_stepwise, conf.int = TRUE) %>%
   filter(term != "(Intercept)") %>% 
  mutate(significance = ifelse(p.value < 0.05, "Significant", "Not Significant"))
coeficients <- coeficients %>%
  mutate(term = case_when(
    term == "z_N1_MIN" ~ "N1(min)",
    term == "z_N3_MIN" ~ "N3(min)",
    TRUE ~ term  )) %>%
  mutate(term = factor(term, levels = rev(c("N1(min)", "N3(min)"))))  
coeficients <- coeficients %>%
  mutate(label = sprintf("%.2f (p = %.3f)", estimate, p.value))

plot7 <- ggplot(coeficients, aes(x = estimate, y = term, color = significance)) +
  geom_point(size = 4) +
  geom_errorbarh(aes(xmin = conf.low, xmax = conf.high), height = 0.2) +
  geom_vline(xintercept = 0, linetype = "dashed", color = "red") +
  scale_color_manual(values = c("Significant" = "red", "Not Significant" = "gray25"), guide = "none") + 
  labs(x = NULL, y = NULL) + 
  geom_text(aes(label = label), hjust = 0.5, vjust = -0.8, size = 6.5) +  
  theme_minimal() +
  theme(text = element_text(size = 24, color="black"), 
        legend.position = "none", 
        axis.title.x = element_blank(),  
        axis.title.y = element_blank(), 
        axis.text.y = element_text(face = "bold"))  
plot7

# 7.1.2.8  CSFtTau
modelo_completo <- lm(log_CSFtTau ~ z_SE+ z_WASO + z_N1_MIN  + z_N2_MIN  + z_N3_MIN + z_REM_MIN + z_log_AROUSAL_TOTAL+z_log_SWITCH.PHASE + z_AGE  + SEX + APOE + z_BMI + OSA,  data = data_filtered)
modelo_stepwise <- step(modelo_completo, direction = "both", trace = 0)
summary(modelo_stepwise)
AIC(modelo_stepwise)
vif_valores <- vif(modelo_stepwise)
print(vif_valores)
plot(modelo_stepwise)
par(mfrow = c(1, 1))

coeficients <- broom::tidy(modelo_stepwise, conf.int = TRUE) %>%
  filter(term != "(Intercept)") %>% 
  mutate(significance = ifelse(p.value < 0.05, "Significant", "Not Significant"))
coeficients <- coeficients %>%
  mutate(term = case_when(
    term == "z_WASO" ~ "WASO",
    term == "z_N1_MIN" ~ "N1(min)",
    TRUE ~ term )) %>%
  mutate(term = factor(term, levels = rev(c("WASO", "N1(min)"))))  
coeficients <- coeficients %>%
  mutate(label = sprintf("%.2f (p = %.3f)", estimate, p.value))

plot8 <- ggplot(coeficients, aes(x = estimate, y = term, color = significance)) +
  geom_point(size = 4) +
  geom_errorbarh(aes(xmin = conf.low, xmax = conf.high), height = 0.2) +
  geom_vline(xintercept = 0, linetype = "dashed", color = "red") +
  scale_color_manual(values = c("Significant" = "red", "Not Significant" = "gray25"), name = "Significance") + 
  labs(x = NULL, y = NULL) +  
  geom_text(aes(label = label), hjust = 0.5, vjust = -0.8, size = 6.5) +  
  theme_minimal() +  
  theme(text = element_text(size = 24, color ="black"), 
        legend.position = "bottom", 
        strip.text = element_text(angle = 90, size = 14, face = "bold", 
                                  margin = margin(r = 15, l = -4)),  
        strip.background = element_blank(),  
        axis.title.x = element_blank(),  
        axis.title.y = element_blank(), 
        axis.text.y = element_text(face = "bold"))
plot8
```

7.2. Regression model to assess how sleep mmicrostructure (SWA) parameters predict biomarker concentrations, adjusted for covariates and using AIC criteria.
7.2.1 Data preparation

```{r}
sleep <- sleep %>%
  mutate(SUM_SWA = log((SUM_SWA_C1_Fz + SUM_SWA_C1_Cz + SUM_SWA_C1_Pz) / 3 + 1e-6), MEAN_SWA = log((MEAN_SWA_C1_Fz + MEAN_SWA_C1_Cz + MEAN_SWA_C1_Pz) / 3 + 1e-6) )

data_transformed <- sleep
data_transformed <- data_transformed %>% rename(APOE = APOE_cat)

variables_log <- c("CSFtTau", "CSFpTau", "CSFGFAP", "CSFYKL_40", "pGFAP", "pNfL","SUM_SWA_C1_Fz", "SUM_SWA_C1_Cz", "SUM_SWA_C1_Pz", "MEAN_SWA_C1_Fz", "MEAN_SWA_C1_Cz", "MEAN_SWA_C1_Pz")

variables_predictoras_log <- c("SUM_SWA_C1_Fz", "SUM_SWA_C1_Cz", "SUM_SWA_C1_Pz", "MEAN_SWA_C1_Fz", "MEAN_SWA_C1_Cz", "MEAN_SWA_C1_Pz")
variables_predictoras_no_log <- c("AGE", "BMI", "MEAN_SWA", "SUM_SWA")

for (var in variables_log) { data_transformed[[paste0("log_", var)]] <- log(data_transformed[[var]] + 1e-6) }

for (var in variables_predictoras_log) {  data_transformed[[paste0("z_log_", var)]] <- scale(data_transformed[[paste0("log_", var)]]) }

for (var in variables_predictoras_no_log) {data_transformed[[paste0("z_", var)]] <- scale(data_transformed[[var]]) }

data_filtered <- data_transformed %>%
  filter(complete.cases(across(c("log_CSFpTau", "log_SUM_SWA_C1_Cz",
                                 paste0("z_log_", variables_predictoras_log),
                                 paste0("z_", variables_predictoras_no_log)))))
```

7.2.2 Multiple lineal regression models
```{r}
# 7.2.2.1 CSFYKL_40
modelo_completo <- lm(log_CSFYKL_40 ~ z_SUM_SWA + z_AGE + APOE + SEX + z_BMI + OSA, data = data_filtered)
modelo_stepwise <- step(modelo_completo, direction = "both", trace = 0)
summary(modelo_stepwise)
AIC(modelo_stepwise)
vif_valores <- vif(modelo_stepwise)
print(vif_valores)
plot(modelo_stepwise)
par(mfrow = c(1, 1)) 

coeficients <- broom::tidy(modelo_stepwise, conf.int = TRUE) %>%
  filter(term != "(Intercept)") %>%
  mutate(significance = ifelse(p.value < 0.05, "Significant", "Not Significant"))
coeficients <- coeficients %>%
  mutate(term = case_when(
    term == "z_SUM_SWA" ~ "log(SWA)",
    term == "z_AGE" ~ "Age",
    term == "APOEPositive" ~ "APOEε4+", 
    TRUE ~ term )) %>%
  mutate(term = factor(term, levels = rev(c("log(SWA)", "Age", "APOEε4+"))))  
coeficients <- coeficients %>%
  mutate(label = sprintf("%.2f (p = %.3f)", estimate, p.value))

plot9 <- ggplot(coeficients, aes(x = estimate, y = term, color = significance)) +
  geom_point(size = 4) +
  geom_errorbarh(aes(xmin = conf.low, xmax = conf.high), height = 0.2) +
  geom_vline(xintercept = 0, linetype = "dashed", color = "red") +
  scale_color_manual(values = c("Significant" = "red", "Not Significant" = "gray25"), guide = "none") +  
  labs(x = NULL, y = NULL) +  
  geom_text(aes(label = label), hjust = 0.5, vjust = -0.8, size = 6.5) +  
  theme_minimal() +
  theme(text = element_text(size = 24, color ="black"), 
        legend.position = "none",  
        axis.title.x = element_blank(),  
        axis.title.y = element_blank(), 
       axis.text.y = element_text(face = "bold"))  
print(plot9)

# 7.2.2.2 CSFGFAP
modelo_completo <- lm(log_CSFGFAP ~ z_SUM_SWA + z_AGE + APOE + SEX  + z_BMI + OSA, data = data_filtered)
modelo_stepwise <- step(modelo_completo, direction = "both", trace = 0)
summary(modelo_stepwise)
AIC(modelo_stepwise)
vif_valores <- vif(modelo_stepwise)
print(vif_valores)
plot(modelo_stepwise)
par(mfrow = c(1, 1)) 

coeficients <- broom::tidy(modelo_stepwise, conf.int = TRUE) %>%
  filter(term != "(Intercept)") %>%
  mutate(significance = ifelse(p.value < 0.05, "Significant", "Not Significant"))
coeficients <- coeficients %>%
  mutate(term = case_when(
    term == "z_SUM_SWA" ~ "log(SWA)",
    term == "z_AGE" ~ "Age",
    term == "z_BMI" ~ "BMI", 
    TRUE ~ term )) %>%
  mutate(term = factor(term, levels = rev(c("log(SWA)", "Age", "BMI"))))  
coeficients <- coeficients %>%
  mutate(label = sprintf("%.2f (p = %.3f)", estimate, p.value))

plot10 <- ggplot(coeficients, aes(x = estimate, y = term, color = significance)) +
  geom_point(size = 4) +
  geom_errorbarh(aes(xmin = conf.low, xmax = conf.high), height = 0.2) +
  geom_vline(xintercept = 0, linetype = "dashed", color = "red") +
  scale_color_manual(values = c("Significant" = "red", "Not Significant" = "gray25"), guide = "none") +  
  labs(x = NULL, y = NULL) +  
  geom_text(aes(label = label), hjust = 0.5, vjust = -0.8, size = 6.5) +  
  theme_minimal() +
  theme(text = element_text(size = 24, color ="black"), 
        legend.position = "none",  
        axis.title.x = element_blank(),  
        axis.title.y = element_blank(), 
        axis.text.y = element_text(face = "bold"))  
print(plot10)

## 7.2.2.3 pGFAP
modelo_completo <- lm(log_pGFAP ~ z_SUM_SWA + APOE +  z_AGE  + SEX  + z_BMI +OSA, data = data_transformed)
modelo_stepwise <- step(modelo_completo, direction = "both", trace = 0)
summary(modelo_stepwise)
AIC(modelo_stepwise)
vif_valores <- vif(modelo_stepwise)
print(vif_valores)
plot(modelo_stepwise)
par(mfrow = c(1, 1)) 

coeficients <- broom::tidy(modelo_stepwise, conf.int = TRUE) %>%
  filter(term != "(Intercept)") %>%
  mutate(significance = ifelse(p.value < 0.05, "Significant", "Not Significant"))
coeficients <- coeficients %>%
  mutate(term = case_when(
    term == "z_SUM_SWA" ~ "log(SWA)",
    term == "z_AGE" ~ "Age",
    term == "z_BMI" ~ "BMI", 
    TRUE ~ term )) %>%
  mutate(term = factor(term, levels = rev(c("log(SWA)", "Age", "BMI"))))  
coeficients <- coeficients %>%
  mutate(label = sprintf("%.2f (p = %.3f)", estimate, p.value))

plot11 <- ggplot(coeficients, aes(x = estimate, y = term, color = significance)) +
  geom_point(size = 4) +
  geom_errorbarh(aes(xmin = conf.low, xmax = conf.high), height = 0.2) +
  geom_vline(xintercept = 0, linetype = "dashed", color = "red") +
  scale_color_manual(values = c("Significant" = "red", "Not Significant" = "gray25"), guide = "none") +  
  labs(x = NULL, y = NULL) +  
  geom_text(aes(label = label), hjust = 0.5, vjust = -0.8, size = 6.5) +  
  theme_minimal() +
  theme(text = element_text(size = 24, color = "black"), 
        legend.position = "none",  
        axis.title.x = element_blank(),  
        axis.title.y = element_blank(), 
        axis.text.y = element_text(face = "bold"))  
print(plot11)

# 7.2.2.4 pNfL
modelo_completo <- lm(log_pNfL ~ z_SUM_SWA + APOE + z_AGE + SEX  + z_BMI + OSA, data = data_transformed)
modelo_stepwise <- step(modelo_completo, direction = "both", trace = 0)
summary(modelo_stepwise)
AIC(modelo_stepwise)
vif_valores <- vif(modelo_stepwise)
print(vif_valores)
plot(modelo_stepwise)
par(mfrow = c(1, 1)) 

coeficients <- broom::tidy(modelo_stepwise, conf.int = TRUE) %>%
  filter(term != "(Intercept)") %>%
  mutate(significance = ifelse(p.value < 0.05, "Significant", "Not Significant"))
coeficients <- coeficients %>%
  mutate(term = case_when(
    term == "z_SUM_SWA" ~ "log(SWA)",
    term == "z_AGE" ~ "Age",
    term == "z_BMI" ~ "BMI", 
    TRUE ~ term )) %>%
  mutate(term = factor(term, levels = rev(c("log(SWA)", "Age", "BMI"))))  
coeficients <- coeficients %>%
  mutate(label = sprintf("%.2f (p = %.3f)", estimate, p.value))

plot12 <- ggplot(coeficients, aes(x = estimate, y = term, color = significance)) +
  geom_point(size = 4) +
  geom_errorbarh(aes(xmin = conf.low, xmax = conf.high), height = 0.2) +
  geom_vline(xintercept = 0, linetype = "dashed", color = "red") +
  scale_color_manual(values = c("Significant" = "red", "Not Significant" = "gray25"), name = "Significance") +  
  labs(x = NULL, y = NULL) +  
  geom_text(aes(label = label), hjust = 0.5, vjust = -0.8, size = 6.5) +  
  theme_minimal() +
  theme(text = element_text(size = 24, color = "black"), 
        legend.position = "bottom",  
        axis.title.x = element_blank(),  
        axis.title.y = element_blank(), 
        axis.text.y = element_text(face = "bold"))  
print(plot12)
```

7.3 Visualization Figure 2 
```{r}
plots <- list(plot1 + labs(title = "A log(CSF YKL40)(pg/mL)"), plot2 + labs(title = "B log(CSF GFAP)(pg/mL)"), plot3 + labs(title = "C log(plasma GFAP)(pg/mL)"), plot4 + labs(title = "D log(plasma NfL)(pg/mL)"))
plots <- lapply(plots, function(p) {
    p + theme(
    plot.title = element_text(size = 20, face = "bold", hjust = 0, vjust = 2),
    plot.margin = margin(t = 15, r = 5, b = 5, l = 5) ) })

combined_plot1 <- plot_grid(plots[[1]], plots[[2]], plots[[3]], plots[[4]], ncol = 2, align = "v", rel_heights = c(5, 5) )
final_plot1 <- plot_grid(combined_plot1, ncol = 1)

title_plot1 <- cowplot::ggdraw() + cowplot::draw_label("Sleep macroarchitecture", fontface = "bold", size = 24, hjust = 0.5, vjust = 1)

final_plot1 <- plot_grid(title_plot1, final_plot1, ncol = 1, rel_heights = c(0.6, 6) )
print(final_plot1)


plots2 <- list(plot9 + labs(title = "E log(CSF YKL40)(pg/mL)"), plot10 + labs(title = "F log(CSF GFAP)(pg/mL)"), plot11 + labs(title = "G log(plasma GFAP)(pg/mL)"), plot12 + labs(title = "H log(plasma NfL)(pg/mL)") )

plots2 <- lapply(plots2, function(p) {
  p + theme(
    plot.title = element_text(size = 20, face = "bold", hjust = 0, vjust = 2),
    plot.margin = margin(t = 15, r = 5, b = 5, l = 5) ) })
combined_plot2 <- wrap_plots(plots2, ncol = 2)

x_label_plot2 <- ggplot() +  annotate("text", x = 1, y = 1, label = "Standardized β (p and 95% CI)", 
          size = 8, fontface = "bold") +  theme_void()

final_plot2 <- plot_grid(combined_plot2, x_label_plot2, ncol = 1, rel_heights = c(6, 0.4) )

title_plot2 <- cowplot::ggdraw() + cowplot::draw_label("Slow wave activity", fontface = "bold", size = 24, hjust = 0.5, vjust = 1)

final_plot2 <- plot_grid(title_plot2, final_plot2, ncol = 1, rel_heights = c(0.6, 6) )
print(final_plot2)

## Final figure 2
pie_text <- "Abbreviations: log = logarithmic transformation; CSF = cerebrospinal fluid; GFAP = glial fibrillary acidic protein; YKL40 = chitinase-3-like\n protein 1; NfL = neurofilament light chain;  TST = total sleep time; WASO = wake after sleep onset; SE = sleep efficiency; N1(min) = N1\n stage duration; N2(min) = N2 stage duration; N3(min) = N3 stage duration; REM(min) = REM stage duration; stage shift = number of \nstage shifts; SWA = average slow-wave activity; APOE ε4+ = APOE ε4 carrier; BMI = body mass index."

footnote <- ggplot() + 
  annotate("text", x = 0, y = 0, label = pie_text, hjust = 0, lineheight = 1.1, face = "italic", size = 7, family = "sans") +
    coord_cartesian(xlim = c(0, 1), ylim = c(0, 0), expand = FALSE) + 
  theme_void() +
  theme(plot.margin = margin(t = 0, r = 0, b = 0, l = 0))

final_combined <- final_plot1 + final_plot2 + footnote + plot_layout(ncol = 1, heights = c(7, 5.5, 1.5))

ggsave("Figure2_Combined.png", plot = final_combined, width = 17, height = 21, dpi = 300, units = "in", bg = "white")
```

7.4 Visualization Figure 3 

```{r}
plots3 <- list(plot5 + labs(title = "A CSF Aβ40 (pg/mL)"), plot6 + labs(title = "B CSF Aβ42 (pg/mL)"), plot7 + labs(title = "C log(CSF pTau) (pg/mL)"), plot8 + labs(title = "D log(CSF tTau) (pg/mL)"))

plots3 <- lapply(plots3, function(p) {
  p + theme( plot.title = element_text(size = 20, face = "bold", hjust = 0, vjust = 2), plot.margin = margin(t = 15, r = 5, b = 5, l = 5) ) })

combined_plot3 <- cowplot::plot_grid(plots3[[1]], plots3[[2]], plots3[[3]], plots3[[4]], ncol = 2, align = "v", axis = "tb")

x_label_plot <- ggplot() + 
  annotate("text", x = 1, y = 1, label = "Standardized β (p and 95% CI)", size = 8, fontface = "bold") + 
  theme_void()

final_plot3 <- cowplot::plot_grid(combined_plot3,  x_label_plot, ncol = 1, rel_heights = c(4.5, 0.3))

pie_text <- "Abbreviations: log = logarithmic transformation; CSF = cerebrospinal fluid; Aβ = amyloid-β; pTau = phosphorylated tau (Thr181); tTau\n = total tau; TST = total sleep time; WASO = wake after sleep onset;  N1(min) = N1 stage duration; N2(min) = N2 stage duration; N3(min)\n = N3 stage duration; APOE ε4+ = APOE ε4 carrier."

footnote <- ggplot() + 
  annotate("text", x = 0, y = 0, label = pie_text, hjust = 0, lineheight = 1.1, face = "italic", size = 7, family = "sans") + coord_cartesian(xlim = c(0, 1), ylim = c(0, 0), expand = FALSE) + theme_void() + theme(plot.margin = margin(t = 0, r = 0, b = 0, l = 0))

final_combined3 <- final_plot3 + footnote +  plot_layout(ncol = 1, heights = c(9, 1.5))

ggsave("Figure3_Combined.png", plot = final_combined3, width = 17, height = 10, dpi = 300, units = "in", bg = "white")
```

7.5 Supplementary analysis, regression model to assess how sleep mmicrostructure (SWA) parameters predict AD-related proteins concentrations

```{r}
# CSFAB40
modelo_completo <- lm(CSFAB40 ~ z_SUM_SWA + z_AGE + APOE + SEX  + z_BMI + OSA, data = data_filtered)
modelo_stepwise <- step(modelo_completo, direction = "both", trace = 0)
summary(modelo_stepwise)
AIC(modelo_stepwise)
vif_valores <- vif(modelo_stepwise)
print(vif_valores)
plot(modelo_stepwise)
par(mfrow = c(1, 1)) 

# CSFAB42
modelo_completo <- lm(CSFAB42 ~ z_SUM_SWA + z_AGE + APOE + SEX + z_AGE + z_BMI +OSA, data = data_filtered)
modelo_stepwise <- step(modelo_completo, direction = "both", trace = 0)
summary(modelo_stepwise)
AIC(modelo_stepwise)
vif_valores <- vif(modelo_stepwise)
print(vif_valores)
plot(modelo_stepwise)
par(mfrow = c(1, 1)) 

# CSFpTau
modelo_completo <- lm(log_CSFpTau ~ z_SUM_SWA + APOE +  z_AGE  + SEX  + z_BMI +OSA, data = data_transformed)
summary(modelo_completo)
#modelo_stepwise <- step(modelo_completo, direction = "both", trace = 0)
#summary(modelo_stepwise)
#AIC(modelo_stepwise)
#vif_valores <- vif(modelo_stepwise)
#print(vif_valores)
#plot(modelo_stepwise)
#par(mfrow = c(1, 1)) 

# CSFtTau
modelo_completo <- lm(log_CSFtTau ~ z_SUM_SWA + APOE + z_AGE + SEX  + z_BMI +OSA, data = data_transformed)
summary(modelo_completo)
#modelo_stepwise <- step(modelo_completo, direction = "both", trace = 0)
#summary(modelo_stepwise)
#AIC(modelo_stepwise)
#vif_valores <- vif(modelo_stepwise)
#print(vif_valores)
#plot(modelo_stepwise)
#par(mfrow = c(1, 1)) 
```

Additional analysis, regression models to assess if there're some differente through regional SWA 

```{r}
# SUM_SWA_C1_Fz
## CSFGFAP
modelo_completo <- lm(log_CSFGFAP ~ z_log_SUM_SWA_C1_Fz + z_AGE + APOE + SEX  + z_BMI +OSA, data = data_filtered)
modelo_stepwise_CSFGFAP_Fz <- step(modelo_completo, direction = "both", trace = 0)
summary(modelo_stepwise_CSFGFAP_Fz)
AIC(modelo_stepwise_CSFGFAP_Fz)
vif_valores <- vif(modelo_stepwise_CSFGFAP_Fz)
print(vif_valores)
plot(modelo_stepwise_CSFGFAP_Fz)
par(mfrow = c(1, 1)) 

## CSFYKL_40
modelo_completo <- lm(log_CSFYKL_40 ~ z_log_SUM_SWA_C1_Fz + z_AGE + APOE + SEX + z_AGE + z_BMI + OSA, data = data_filtered)
modelo_stepwise_CSFYKL_40_Fz <- step(modelo_completo, direction = "both", trace = 0)
summary(modelo_stepwise_CSFYKL_40_Fz)
AIC(modelo_stepwise_CSFYKL_40_Fz)
vif_valores <- vif(modelo_stepwise_CSFYKL_40_Fz)
print(vif_valores)
plot(modelo_stepwise_CSFYKL_40_Fz)
par(mfrow = c(1, 1)) 

## pGFAP
modelo_completo <- lm(log_pGFAP ~ z_log_SUM_SWA_C1_Fz + APOE +  z_AGE  + SEX  + z_BMI +OSA, data = data_transformed)
modelo_stepwise_pGFAP_Fz <- step(modelo_completo, direction = "both", trace = 0)
summary(modelo_stepwise_pGFAP_Fz)
AIC(modelo_stepwise_pGFAP_Fz)
vif_valores <- vif(modelo_stepwise_pGFAP_Fz)
print(vif_valores)
plot(modelo_stepwise_pGFAP_Fz)
par(mfrow = c(1, 1)) 

## pNfL
modelo_completo <- lm(log_pNfL ~ z_log_SUM_SWA_C1_Fz + APOE + z_AGE + SEX  + z_BMI +OSA, data = data_transformed)
modelo_stepwise_pNfL_Fz <- step(modelo_completo, direction = "both", trace = 0)
summary(modelo_stepwise_pNfL_Fz)
AIC(modelo_stepwise_pNfL_Fz)
vif_valores <- vif(modelo_stepwise_pNfL_Fz)
print(vif_valores)
plot(modelo_stepwise_pNfL_Fz)
par(mfrow = c(1, 1)) 

# SUM_SWA_C1_Fz
## CSFGFAP
modelo_completo <- lm(log_CSFGFAP ~ z_log_SUM_SWA_C1_Cz + z_AGE + APOE + SEX  + z_BMI + OSA, data = data_filtered)
modelo_stepwise_CSFGFAP_Cz <- step(modelo_completo, direction = "both", trace = 0)
summary(modelo_stepwise_CSFGFAP_Cz)
AIC(modelo_stepwise_CSFGFAP_Cz)
vif_valores <- vif(modelo_stepwise_CSFGFAP_Cz)
print(vif_valores)
plot(modelo_stepwise_CSFGFAP_Cz)
par(mfrow = c(1, 1)) 

## CSFYKL_40
modelo_completo <- lm(log_CSFYKL_40 ~ z_log_SUM_SWA_C1_Cz + z_AGE + APOE + SEX + z_AGE + z_BMI + OSA, data = data_filtered)
modelo_stepwise_CSFYKL_40_Cz <- step(modelo_completo, direction = "both", trace = 0)
summary(modelo_stepwise_CSFYKL_40_Cz)
AIC(modelo_stepwise_CSFYKL_40_Cz)
vif_valores <- vif(modelo_stepwise_CSFYKL_40_Cz)
print(vif_valores)
plot(modelo_stepwise_CSFYKL_40_Cz)
par(mfrow = c(1, 1)) 

## pGFAP
modelo_completo <- lm(log_pGFAP ~ z_log_SUM_SWA_C1_Cz + APOE +  z_AGE  + SEX  + z_BMI +OSA, data = data_transformed)
modelo_stepwise_pGFAP_Cz <- step(modelo_completo, direction = "both", trace = 0)
summary(modelo_stepwise_pGFAP_Cz)
AIC(modelo_stepwise_pGFAP_Cz)
vif_valores <- vif(modelo_stepwise_pGFAP_Cz)
print(vif_valores)
plot(modelo_stepwise_pGFAP_Cz)
par(mfrow = c(1, 1)) 

## pNfL
modelo_completo <- lm(log_pNfL ~ z_log_SUM_SWA_C1_Cz + APOE + z_AGE + SEX  + z_BMI +OSA, data = data_transformed)
modelo_stepwise_pNfL_Cz <- step(modelo_completo, direction = "both", trace = 0)
summary(modelo_stepwise_pNfL_Cz)
AIC(modelo_stepwise_pNfL_Cz)
vif_valores <- vif(modelo_stepwise_pNfL_Cz)
print(vif_valores)
plot(modelo_stepwise_pNfL_Cz)
par(mfrow = c(1, 1)) 

# SUM_SWA_C1_Pz
## CSFGFAP
modelo_completo <- lm(log_CSFGFAP ~ z_log_SUM_SWA_C1_Pz + z_AGE + APOE + SEX  + z_BMI +OSA, data = data_filtered)
modelo_stepwise_CSFGFAP_Pz <- step(modelo_completo, direction = "both", trace = 0)
summary(modelo_stepwise_CSFGFAP_Pz)
AIC(modelo_stepwise_CSFGFAP_Pz)
vif_valores <- vif(modelo_stepwise_CSFGFAP_Pz)
print(vif_valores)
plot(modelo_stepwise_CSFGFAP_Pz)
par(mfrow = c(1, 1)) 

## CSFYKL_40
modelo_completo <- lm(log_CSFYKL_40 ~ z_log_SUM_SWA_C1_Pz + z_AGE + APOE + SEX + z_AGE + z_BMI +OSA, data = data_filtered)
modelo_stepwise_CSFYKL_40_Pz <- step(modelo_completo, direction = "both", trace = 0)
summary(modelo_stepwise_CSFYKL_40_Pz)
AIC(modelo_stepwise_CSFYKL_40_Pz)
vif_valores <- vif(modelo_stepwise_CSFYKL_40_Pz)
print(vif_valores)
plot(modelo_stepwise_CSFYKL_40_Pz)
par(mfrow = c(1, 1)) 

## pGFAP
modelo_completo <- lm(log_pGFAP ~ z_log_SUM_SWA_C1_Pz + APOE +  z_AGE  + SEX  + z_BMI+OSA, data = data_transformed)
modelo_stepwise_pGFAP_Pz <- step(modelo_completo, direction = "both", trace = 0)
summary(modelo_stepwise_pGFAP_Pz)
AIC(modelo_stepwise_pGFAP_Pz)
vif_valores <- vif(modelo_stepwise_pGFAP_Pz)
print(vif_valores)
plot(modelo_stepwise_pGFAP_Pz)
par(mfrow = c(1, 1)) 

## pNfL
modelo_completo <- lm(log_pNfL ~ z_log_SUM_SWA_C1_Pz + APOE + z_AGE + SEX  + z_BMI +OSA, data = data_transformed)
modelo_stepwise_pNfL_Pz <- step(modelo_completo, direction = "both", trace = 0)
summary(modelo_stepwise_pNfL_Pz)
AIC(modelo_stepwise_pNfL_Pz)
vif_valores <- vif(modelo_stepwise_pNfL_Pz)
print(vif_valores)
plot(modelo_stepwise_pNfL_Pz)
par(mfrow = c(1, 1)) 

# Model comparison 
anova(modelo_stepwise_CSFGFAP_Fz, modelo_stepwise_CSFGFAP_Cz,test = "Chisq")
anova(modelo_stepwise_CSFGFAP_Fz, modelo_stepwise_CSFGFAP_Pz, test = "Chisq")
anova(modelo_stepwise_CSFGFAP_Cz, modelo_stepwise_CSFGFAP_Pz, test = "Chisq")

anova(modelo_stepwise_CSFYKL_40_Fz, modelo_stepwise_CSFYKL_40_Cz, test="Chisq")
anova(modelo_stepwise_CSFYKL_40_Fz,  modelo_stepwise_CSFYKL_40_Pz, test="Chisq")
anova(modelo_stepwise_CSFYKL_40_Cz, modelo_stepwise_CSFYKL_40_Pz, test="Chisq")

anova(modelo_stepwise_pGFAP_Fz, modelo_stepwise_pGFAP_Cz, test="Chisq")
anova(modelo_stepwise_pGFAP_Fz, modelo_stepwise_pGFAP_Pz, test="Chisq")
anova(modelo_stepwise_pGFAP_Cz, modelo_stepwise_pGFAP_Pz, test="Chisq")

anova(modelo_stepwise_pNfL_Fz, modelo_stepwise_pNfL_Cz,  test="Chisq")
anova(modelo_stepwise_pNfL_Fz, modelo_stepwise_pNfL_Pz, test="Chisq")
anova(modelo_stepwise_pNfL_Cz, modelo_stepwise_pNfL_Pz, test="Chisq")
```

8. Moderation analysis to explore if APOE moderate the association between sleep parameters and biomarkers

8.1 Moderation analysis to explore if APOE moderate the association between sleep macrostructue and biomarkers

8.1.1 Data preparation

```{r}
data_transformed <- sleep
data_transformed <- data_transformed %>% rename(APOE = APOE_cat)

variables_log <- c("CSFtTau", "CSFpTau", "CSFGFAP", "CSFYKL_40", "pGFAP", "pNfL", "AROUSAL_TOTAL", "SWITCH.PHASE")
variables_predictoras <- c("TST", "WASO", "SE", "N1_MIN", "N1_P", "N2_MIN", "N2_P", "N3_MIN", "N3_P", "REM_MIN", "REM_P", "AGE", "BMI")

for (var in variables_log) {data_transformed[[paste0("log_", var)]] <- log(data_transformed[[var]] + 1e-6)}

variables_predictoras <- c(variables_predictoras, "log_AROUSAL_TOTAL", "log_SWITCH.PHASE")

for (var in variables_predictoras) { data_transformed[[paste0("z_", var)]] <- scale(data_transformed[[var]])}

data_filtered <- data_transformed %>% filter(complete.cases(across(c("log_CSFpTau", paste0("z_", variables_predictoras)))))

variable_order <- c("z_TST", "z_SE", "z_WASO", "z_SE", "z_N1_MIN", "z_N2_MIN", "z_N3_MIN", "z_REM_MIN", "z_log_AROUSAL_TOTAL","z_log_SWITCH.PHASE" ,"z_AGE", "SEXMale", "APOEPositive", "z_BMI")
```

8.1.2 Moderation analysis for sleep macrostructure and biomarkers
```{r}
# 8.1.3.1 CSFYKL40
modelo_completo <- lm(log_CSFYKL_40 ~ (z_TST  + z_N1_MIN  + z_N2_MIN + z_REM_MIN) * APOE  + z_AGE,  data = data_filtered)
modelo_stepwise <- step(modelo_completo, direction = "both", trace = 0)
summary(modelo_stepwise)
AIC(modelo_stepwise)
vif_valores <- vif(modelo_stepwise)
print(vif_valores)
plot(modelo_stepwise)
par(mfrow = c(1, 1))

slopes_n1 <- emtrends(modelo_stepwise, ~ APOE, var = "z_N1_MIN") %>%
  summary(infer = c(TRUE, TRUE)) %>%
  dplyr::mutate(term = if_else(APOE %in% c("Positive","APOEPositive","1"), "N1(min)\n(APOEε4+)", "N1(min)\n(APOEε4–)")) %>%
  dplyr::select(
    term,
    estimate = z_N1_MIN.trend,
    conf.low = lower.CL,
    conf.high = upper.CL,
    p.value )
slopes_n2 <- emtrends(modelo_stepwise, ~ APOE, var = "z_N2_MIN") %>%
  summary(infer = c(TRUE, TRUE)) %>%
  dplyr::mutate(term = if_else(APOE %in% c("Positive","APOEPositive","1"),
                               "N2(min)\n(APOEε4+)", "N2(min)\n(APOEε4–)")) %>%
  dplyr::select(term, estimate = z_N2_MIN.trend, conf.low = lower.CL, conf.high = upper.CL, p.value)
coefs_main <- broom::tidy(modelo_stepwise, conf.int = TRUE) %>%
  dplyr::filter(term %in% c("z_TST", "z_REM_MIN", "z_AGE", "APOEPositive")) %>%
  dplyr::mutate(term = dplyr::recode(as.character(term),
                                     "z_TST"      = "TST",
                                     "z_REM_MIN"  = "REM(min)",
                                     "z_AGE"      = "Age",
                                     "APOEPositive" = "APOEε4+",
                                     .default = as.character(term))) %>%
  dplyr::select(term, estimate, conf.low, conf.high, p.value)
coeficients <- dplyr::bind_rows(
  coefs_main,
  slopes_n1,
  slopes_n2 ) %>%
  dplyr::mutate(
    significance = if_else(p.value < 0.05, "Significant", "Not Significant"),
    p_txt = if_else(p.value < .001, "0.000", sprintf("%.3f", p.value)),
    label = sprintf("β = %.2f (p = %s)", estimate, p_txt) )
orden <- c("TST", "N1(min)\n(APOEε4+)", "N1(min)\n(APOEε4–)", "N2(min)\n(APOEε4+)", "N2(min)\n(APOEε4–)", "REM(min)", "APOEε4+", "Age")
coeficients <- coeficients %>% dplyr::mutate(term = factor(term, levels = rev(orden))) %>% dplyr::arrange(term)

plot13 <- ggplot(coeficients, aes(x = estimate, y = term, color = significance)) +
  geom_vline(xintercept = 0, linetype = "dashed", color = "red") +
  geom_errorbarh(aes(xmin = conf.low, xmax = conf.high), height = 0.2, linewidth = 1) +
  geom_point(size = 3) +
  geom_text(aes(label = label), hjust = 0, nudge_x = -0.1, nudge_y = 0.4, size = 6.5) +
  scale_color_manual(values = c("Significant" = "red", "Not Significant" = "gray25"), guide = "none") +
  labs(x = NULL, y = NULL) +
  theme_bw(base_size = 22) + 
  theme(
    panel.background = element_rect(fill = "white", colour = NA),
    plot.background  = element_rect(fill = "white", colour = NA),
    panel.grid.major = element_line(colour = "grey85", linewidth = 0.3),
    panel.grid.minor = element_blank(),                     
    panel.grid.major.y = element_line(colour = "grey90"), 
    axis.title.x = element_text(margin = margin(t = 2)),
    axis.title.y = element_text(margin = margin(t = 22)),
     axis.text.y  = element_text(face = "bold"), 
    plot.margin   = margin(5, 10, 5, 5) ) 
xr <- range(c(coeficients$conf.low, coeficients$conf.high), na.rm = TRUE)
plot13 <- plot13 + coord_cartesian(xlim = xr+ c(0, 0.1)) + scale_y_discrete(expand = expansion(mult = c(0.15, 0.15)))
print(plot13)

plot14 <- interaction_plot <- interact_plot(
  modelo_stepwise, 
  pred = z_N1_MIN, 
  modx = APOE,
  colors = c("#1a659e", "#ff6b35"),
  interval = TRUE, 
  int.width = 0.95) +
  labs(x = "N1(min)",
       y = "log(CSF YKL40)(pg/mL)") +
  theme_minimal() +
  theme(text = element_text(size = 22, color = "black"), 
        axis.title.x = element_text(face = "bold"),   
        axis.title.y = element_text(face = "bold"), 
        legend.position = "none")
print(plot14)

plot15 <- interaction_plot <- interact_plot(
  modelo_stepwise, 
  pred = z_N2_MIN, 
  modx = APOE,
  colors = c("#1a659e", "#ff6b35"),
  interval = TRUE, 
  int.width = 0.95) +
  labs(x = "N2(min)",
       y = "log(CSF YKL40)(pg/mL)") +
  theme_minimal() +
  theme(text = element_text(size = 22, color = "black"), 
        axis.title.x = element_text(face = "bold"),   
        axis.title.y = element_text(face = "bold"), 
        legend.position = "none")
print(plot15)

# CSFGFAP
modelo_completo <- lm(log_CSFGFAP ~  (z_TST +z_WASO  +z_log_SWITCH.PHASE) * APOE + z_BMI +z_AGE , data = data_filtered)
modelo_stepwise <- step(modelo_completo, direction = "both", trace = 0)
summary(modelo_stepwise)
AIC(modelo_stepwise)
vif_valores <- vif(modelo_stepwise)
print(vif_valores)
plot(modelo_stepwise)
par(mfrow = c(1, 1))

slopes_n1 <- emtrends(modelo_stepwise, ~ APOE, var = "z_log_SWITCH.PHASE") %>%
  summary(infer = c(TRUE, TRUE)) %>%
  dplyr::mutate(term = if_else(APOE %in% c("Positive","APOEPositive","1"), "log(Stage shift)\n(APOEε4+)", "log(Stage shift)\n(APOEε4–)")) %>%
  dplyr::select(term, estimate = z_log_SWITCH.PHASE.trend, conf.low = lower.CL, conf.high = upper.CL, p.value)
coefs_main <- broom::tidy(modelo_stepwise, conf.int = TRUE) %>%
  dplyr::filter(term %in% c("z_TST", "z_WASO","APOEPositive", "z_AGE", "z_BMI")) %>%
  dplyr::mutate(term = dplyr::recode(as.character(term),
                                     "z_TST" = "TST",
                                     "z_WASO" = "WASO",
                                     "APOEPositive" = "APOEε4+",
                                     "z_AGE" = "Age",
                                     "z_BMI" = "BMI",
                                     .default = as.character(term))) %>%
  dplyr::select(term, estimate, conf.low, conf.high, p.value)
coeficients <- dplyr::bind_rows(
  coefs_main,
  slopes_n1) %>%
  dplyr::mutate(
    significance = if_else(p.value < 0.05, "Significant", "Not Significant"),
    p_txt = if_else(p.value < .001, "0.000", sprintf("%.3f", p.value)),
    label = sprintf("β = %.2f (p = %s)", estimate, p_txt) )
orden <- c("TST", "WASO", "log(Stage shift)\n(APOEε4+)", "log(Stage shift)\n(APOEε4–)", "APOEε4+", "Age", "BMI")
coeficients <- coeficients %>%
  dplyr::mutate(term = factor(term, levels = rev(orden))) %>%
  dplyr::arrange(term)

plot16 <- ggplot(coeficients, aes(x = estimate, y = term, color = significance)) +
  geom_vline(xintercept = 0, linetype = "dashed", color = "red") +
  geom_errorbarh(aes(xmin = conf.low, xmax = conf.high), height = 0.2, linewidth = 1) +
  geom_point(size = 3) +
  geom_text(aes(label = label), hjust = 0, nudge_x = -0.2, nudge_y = 0.4, size = 6.5) +
  scale_color_manual(values = c("Significant" = "red", "Not Significant" = "gray25"), guide = "none") +
  labs(x = NULL, y = NULL) +
  theme_bw(base_size = 22) + 
  theme(
    panel.background = element_rect(fill = "white", colour = NA),
    plot.background  = element_rect(fill = "white", colour = NA),
    panel.grid.major = element_line(colour = "grey85", linewidth = 0.3),
    panel.grid.minor = element_blank(),                     
    panel.grid.major.y = element_line(colour = "grey90"), 
    axis.title.x = element_text(margin = margin(t = 2)),
    axis.title.y = element_text(margin = margin(t = 22)),
     axis.text.y  = element_text(face = "bold"),    
    plot.margin   = margin(5, 10, 5, 5) ) 
xr <- range(c(coeficients$conf.low, coeficients$conf.high), na.rm = TRUE)
plot16 <- plot16 + coord_cartesian(xlim = xr) + scale_y_discrete(expand = expansion(mult = c(0.15, 0.15)))
print(plot16)

plot17 <- interaction_plot <- interact_plot(
  modelo_stepwise, 
  pred = z_log_SWITCH.PHASE, 
  modx = APOE,
  colors = c("#1a659e", "#ff6b35"),
  interval = TRUE, 
  int.width = 0.95) +
  labs( x = "log(Stage shift)",
       y = "log(CSF GFAP)(pg/mL)") +
  theme_minimal() +
  theme(text = element_text(size = 22, color = "black"), 
        axis.title.x = element_text(face = "bold"),   
        axis.title.y = element_text(face = "bold"), 
        legend.position = "none")
print(plot17)
```

8.2 Moderation analysis to explore if APOE moderate the association between sleep microstructue and biomarkers

8.2.1 Data preparation

```{r}
sleep <- sleep %>%
  mutate(
    SUM_SWA = log((SUM_SWA_C1_Fz + SUM_SWA_C1_Cz + SUM_SWA_C1_Pz) / 3 + 1e-6),
    MEAN_SWA = log((MEAN_SWA_C1_Fz + MEAN_SWA_C1_Cz + MEAN_SWA_C1_Pz) / 3 + 1e-6) )

data_transformed <- sleep
data_transformed <- data_transformed %>% rename(APOE = APOE_cat)

variables_log <- c("CSFtTau", "CSFpTau", "CSFGFAP", "CSFYKL_40", "pGFAP", "pNfL","SUM_SWA_C1_Fz", "SUM_SWA_C1_Cz", "SUM_SWA_C1_Pz", "MEAN_SWA_C1_Fz", "MEAN_SWA_C1_Cz", "MEAN_SWA_C1_Pz")

variables_predictoras_log <- c("SUM_SWA_C1_Fz", "SUM_SWA_C1_Cz", "SUM_SWA_C1_Pz", "MEAN_SWA_C1_Fz", "MEAN_SWA_C1_Cz", "MEAN_SWA_C1_Pz")
variables_predictoras_no_log <- c("AGE", "BMI", "MEAN_SWA", "SUM_SWA")

for (var in variables_log) {data_transformed[[paste0("log_", var)]] <- log(data_transformed[[var]] + 1e-6)}

for (var in variables_predictoras_log) { data_transformed[[paste0("z_log_", var)]] <- scale(data_transformed[[paste0("log_", var)]])}

for (var in variables_predictoras_no_log) {data_transformed[[paste0("z_", var)]] <- scale(data_transformed[[var]])}

data_filtered <- data_transformed %>% 
  filter(complete.cases(across(c("log_CSFpTau", "log_SUM_SWA_C1_Cz", paste0("z_log_", variables_predictoras_log), paste0("z_", variables_predictoras_no_log)))))
```

8.2.2 Moderation analysis stratified by APOE genotype
```{r}
## CSFGFAP
modelo_completo <- lm(log_CSFGFAP ~ z_SUM_SWA * APOE + z_AGE + z_BMI, data = data_filtered)
modelo_stepwise <- step(modelo_completo, direction = "both", trace = 0)
summary(modelo_stepwise)
AIC(modelo_stepwise)
vif_valores <- vif(modelo_stepwise)
print(vif_valores)
plot(modelo_stepwise)
par(mfrow = c(1, 1)) 

slopes_n1 <- emtrends(modelo_stepwise, ~ APOE, var = "z_SUM_SWA") %>%
  summary(infer = c(TRUE, TRUE)) %>%
  dplyr::mutate(term = if_else(APOE %in% c("Positive","APOEPositive","1"), "log(SWA)\n(APOEε4+)", "log(SWA)\n(APOEε4–)")) %>%
  dplyr::select(term, estimate = z_SUM_SWA.trend, conf.low = lower.CL,  conf.high = upper.CL, p.value)
coefs_main <- broom::tidy(modelo_stepwise, conf.int = TRUE) %>%
  dplyr::filter(term %in% c("APOEPositive", "z_AGE", "z_BMI")) %>%
  dplyr::mutate(term = dplyr::recode(as.character(term),
                                     "APOEPositive" = "APOEε4+",
                                     "z_AGE" = "Age",
                                     "z_BMI" = "BMI",
                                     .default = as.character(term))) %>%
  dplyr::select(term, estimate, conf.low, conf.high, p.value)
coeficients <- dplyr::bind_rows(
  coefs_main,
  slopes_n1) %>%
  dplyr::mutate(
    significance = if_else(p.value < 0.05, "Significant", "Not Significant"),
    p_txt = if_else(p.value < .001, "0.000", sprintf("%.3f", p.value)),
    label = sprintf("β = %.2f (p = %s)", estimate, p_txt) )
orden <- c("log(SWA)\n(APOEε4+)", "log(SWA)\n(APOEε4–)", "APOEε4+", "Age", "BMI")
coeficients <- coeficients %>%
  dplyr::mutate(term = factor(term, levels = rev(orden))) %>%
  dplyr::arrange(term)

plot18 <- ggplot(coeficients, aes(x = estimate, y = term, color = significance)) +
  geom_vline(xintercept = 0, linetype = "dashed", color = "red") +
  geom_errorbarh(aes(xmin = conf.low, xmax = conf.high), height = 0.2, linewidth = 1) +
  geom_point(size = 3) +
  geom_text(aes(label = label), hjust = 0, nudge_x = -0.1, nudge_y = 0.3, size = 6.5) +
  scale_color_manual(values = c("Significant" = "red", "Not Significant" = "gray25"), guide = "none") +
  labs(x = NULL, y = NULL) +
  theme_bw(base_size = 22) + 
  theme(
    panel.background = element_rect(fill = "white", colour = NA),
    plot.background  = element_rect(fill = "white", colour = NA),
    panel.grid.major = element_line(colour = "grey85", linewidth = 0.3),
    panel.grid.minor = element_blank(),                     
    panel.grid.major.y = element_line(colour = "grey90"), 
    axis.title.x = element_text(margin = margin(t = 2), face = "bold"),
    axis.title.y = element_text(margin = margin(t = 22)),
     axis.text.y  = element_text(face = "bold"),
    plot.margin   = margin(5, 10, 5, 5) ) 
xr <- range(c(coeficients$conf.low, coeficients$conf.high), na.rm = TRUE)
plot18 <- plot18 + coord_cartesian(xlim = xr) + scale_y_discrete(expand = expansion(mult = c(0.15, 0.15)))
print(plot18)

plot19 <- interaction_plot <- interact_plot(
  modelo_stepwise, 
  pred = z_SUM_SWA, 
  modx = APOE,
  colors = c("#1a659e", "#ff6b35"),
  interval = TRUE, 
  int.width = 0.95) +
  labs( x = "log(SWA)", y = "log(CSF GFAP)(pg/mL)") +
  theme_minimal() +
  theme(text = element_text(size = 22, color = "black"), 
        axis.title.x = element_text(face = "bold"),   
        axis.title.y = element_text(face = "bold"), 
        legend.position = "bottom", 
        legend.text  = element_text(size = 22),           
    legend.title = element_text(size = 22, face = "bold") 
  ) 
print(plot19)

```

8.3 Graphic visualization 

```{r}
plots4_1 <- list(plot13 + labs(title = "A log(CSF YKL40)(pg/mL)"), plot16 + labs(title = "D log(CSF GFAP)(pg/mL)"), plot18 + labs(title = "F log(CSF GFAP)(pg/mL)"))

plots4_1 <- lapply(plots4_1, function(p) { 
  p + theme(
    plot.title = element_text(size = 20, face = "bold", hjust = 0, vjust = 2),
    plot.margin = margin(t = 15, r = 5, b = 5, l = 5) ) })

combined_plot4_1 <- wrap_plots(plots4_1, ncol = 1) + plot_layout(heights = c(6.2, 5.1, 4.5))
x_label_plot4_1 <- ggplot() + annotate("text", x = 1, y = 1, label = "Standardized β (p and 95% CI)", size = 8, fontface = "bold") + theme_void()
final_plot4_1 <- plot_grid(combined_plot4_1, x_label_plot4_1, ncol = 1, rel_heights = c(4, 0.2) )

plots4_2 <- list(plot14 + labs(title = "B"), plot15 + labs(title = "C"), plot17 + labs(title = "E"),  plot19 + labs(title = "G") )

plots4_2 <- lapply(plots4_2, function(p) { 
  p + theme(
    plot.title = element_text(size = 20, face = "bold", hjust = 0, vjust = 2),
    plot.margin = margin(t = 10, r = 5, b = 5, l = 5) ) })
combined_plot4_2 <- wrap_plots(plots4_2, ncol = 1) +  plot_layout(heights = c(2.3, 2.3, 3.8, 3.8))
final_plot4_2 <- combined_plot4_2
combined_final_plots <- plot_grid(final_plot4_1, final_plot4_2,  ncol = 2, rel_widths = c(1, 1))

pie_text <- "Abbreviations: log = logarithmic transformation; CSF = cerebrospinal fluid; GFAP = glial fibrillary acidic protein; YKL40 = chitinase-3-like\n protein 1; TST = total sleep time; WASO = wake after sleep onset;  N1(min) = N1 stage duration; N2(min) = N2 stage duration; REM(min)\n = REM stage duration; Stage shift = number of stage shifts; SWA = average slow-wave activity; APOE ε4+ = APOE ε4 carrier; BMI =\n body mass index."

footnote <- ggplot() + 
  annotate("text", x = 0, y = 0, label = pie_text, hjust = 0, lineheight = 1.1, face = "italic", size = 7, family = "sans") +
    coord_cartesian(xlim = c(0, 1), ylim = c(0, 0), expand = FALSE) + 
  theme_void() + theme(plot.margin = margin(t = 0, r = 0, b = 0, l = 0))

final_combined4 <- combined_final_plots + footnote + plot_layout(ncol = 1, heights = c(8, 0.8))

ggsave("Figure4_Moderating effect of APOE on sleep marchitecture and biomarkers.png",  final_combined4, width = 17, height = 21, dpi = 300,   units = "in", bg = "white")

```

9. Moderation analysis to explore if AGE moderates the association between sleep microstructure parameters and biomarkers

9.1 Data preparation

```{r}
sleep <- sleep %>%
  mutate(SUM_SWA = log((SUM_SWA_C1_Fz + SUM_SWA_C1_Cz + SUM_SWA_C1_Pz) / 3 + 1e-6), MEAN_SWA = log((MEAN_SWA_C1_Fz + MEAN_SWA_C1_Cz + MEAN_SWA_C1_Pz) / 3 + 1e-6) )

data_transformed <- sleep
data_transformed <- data_transformed %>% rename(APOE = APOE_cat)

variables_log <- c("CSFtTau", "CSFpTau", "CSFGFAP", "CSFYKL_40", "pGFAP", "pNfL","SUM_SWA_C1_Fz", "SUM_SWA_C1_Cz", "SUM_SWA_C1_Pz", "MEAN_SWA_C1_Fz", "MEAN_SWA_C1_Cz", "MEAN_SWA_C1_Pz")

variables_predictoras_log <- c("SUM_SWA_C1_Fz", "SUM_SWA_C1_Cz", "SUM_SWA_C1_Pz", "MEAN_SWA_C1_Fz", "MEAN_SWA_C1_Cz", "MEAN_SWA_C1_Pz")
variables_predictoras_no_log <- c("AGE", "BMI", "MEAN_SWA", "SUM_SWA")

for (var in variables_log) {data_transformed[[paste0("log_", var)]] <- log(data_transformed[[var]] + 1e-6)}

for (var in variables_predictoras_log) {data_transformed[[paste0("z_log_", var)]] <- scale(data_transformed[[paste0("log_", var)]])}

for (var in variables_predictoras_no_log) {data_transformed[[paste0("z_", var)]] <- scale(data_transformed[[var]])}

data_filtered <- data_transformed %>%
  filter(complete.cases(across(c("log_CSFpTau", "log_SUM_SWA_C1_Cz", paste0("z_log_", variables_predictoras_log), paste0("z_", variables_predictoras_no_log)))))
```

9.2 Moderation analysis stratified by Age

```{r}
# pGFAP
modelo_completo <- lm(log_pGFAP ~ z_SUM_SWA * z_AGE  + APOE  + SEX  + z_BMI, data = data_transformed)
modelo_stepwise <- step(modelo_completo, direction = "both", trace = 0)
summary(modelo_stepwise)
AIC(modelo_stepwise)
vif_valores <- vif(modelo_stepwise)
print(vif_valores)
plot(modelo_stepwise)
par(mfrow = c(1, 1)) 

slopes_age <- emtrends(
  modelo_stepwise,
  ~ z_AGE,                         
  var = "z_SUM_SWA",
  at = list(z_AGE = c(-1, 1)) ) %>%
  summary(infer = c(TRUE, TRUE)) %>%
  dplyr::mutate(term = dplyr::case_when(z_AGE == -1 ~ "log(SWA)\n(Age -1SD)", z_AGE ==  1 ~ "log(SWA)\n(Age +1SD)" )) %>%
  dplyr::select(term, estimate = z_SUM_SWA.trend, conf.low = lower.CL, conf.high = upper.CL, p.value )
coefs_main <- broom::tidy(modelo_stepwise, conf.int = TRUE) %>%
  dplyr::filter(term %in% c("z_AGE", "z_BMI")) %>%
  dplyr::mutate(term = dplyr::recode(as.character(term), "z_AGE" = "Age", "z_BMI" = "BMI", .default = as.character(term))) %>%
  dplyr::select(term, estimate, conf.low, conf.high, p.value)
coeficients <- dplyr::bind_rows(
  coefs_main,
  slopes_age) %>%
  dplyr::mutate(
    significance = if_else(p.value < 0.05, "Significant", "Not Significant"),
    p_txt = if_else(p.value < .001, "0.000", sprintf("%.3f", p.value)),
    label = sprintf("β = %.2f (p = %s)", estimate, p_txt) )
orden <- c("log(SWA)\n(Age -1SD)", "log(SWA)\n(Age +1SD)", "Age", "BMI")
coeficients <- coeficients %>% dplyr::mutate(term = factor(term, levels = rev(orden))) %>% dplyr::arrange(term)

plot20 <- ggplot(coeficients, aes(x = estimate, y = term, color = significance)) +
  geom_vline(xintercept = 0, linetype = "dashed", color = "red") +
  geom_errorbarh(aes(xmin = conf.low, xmax = conf.high), height = 0.2, linewidth = 1) +
  geom_point(size = 3) +
  geom_text(aes(label = label), hjust = 0, nudge_x = -0.15, nudge_y = 0.3, size = 6.5) +
  scale_color_manual(values = c("Significant" = "red", "Not Significant" = "gray25"),
                     guide = "none") +
  labs(x = "Standardized β (p and 95% CI)", y = NULL) +
  theme_bw(base_size = 22) + 
  theme(
    panel.background = element_rect(fill = "white", colour = NA),
    plot.background  = element_rect(fill = "white", colour = NA),
    panel.grid.major = element_line(colour = "grey85", linewidth = 0.3),
    panel.grid.minor = element_blank(),
    panel.grid.major.y = element_line(colour = "grey90"),
    axis.title.x = element_text(margin = margin(t = 2), face = "bold"),
    axis.title.y = element_text(margin = margin(t = 22)),
    axis.text.y  = element_text(face = "bold"),
    plot.margin   = margin(5, 10, 5, 5) ) 

xr <- range(c(coeficients$conf.low, coeficients$conf.high), na.rm = TRUE)
plot20 <- plot20 + coord_cartesian(xlim = xr) +
  scale_y_discrete(expand = expansion(mult = c(0.15, 0.15)))
print(plot20)

plot21 <- interact_plot(
  modelo_stepwise, 
  pred = z_SUM_SWA, 
  modx = z_AGE,                      
  modx.values = c(-1, 1),              
  modx.labels = c("Age -1SD", "Age +1SD"),
   legend.main = "Age",   
  colors = c("#1a659e", "#ff6b35"),
  interval = TRUE, 
  int.width = 0.95 ) +
  labs(x = "log(SWA)", y = "log(plasma GFAP)(pg/mL)") +
  theme_minimal() +
  theme(
    text = element_text(size = 22, color = "black"), 
    axis.title.x = element_text(face = "bold"),   
    axis.title.y = element_text(face = "bold"), 
    legend.position = "bottom", 
    legend.text  = element_text(size = 22),
    legend.title = element_text(size = 22, face = "bold") )
print(plot21) 
```

10. Moderation analysis stratified by Sex

10.1 Data preparation

```{r}
data_transformed <- sleep
data_transformed <- data_transformed %>% rename(APOE = APOE_cat)

variables_log <- c("CSFtTau", "CSFpTau", "CSFGFAP", "CSFYKL_40", "pGFAP", "pNfL", "AROUSAL_TOTAL", "SWITCH.PHASE")
variables_predictoras <- c("TST", "WASO", "SE", "N1_MIN", "N1_P", "N2_MIN", "N2_P", "N3_MIN", "N3_P", "REM_MIN", "REM_P", "AGE", "BMI")

for (var in variables_log) {data_transformed[[paste0("log_", var)]] <- log(data_transformed[[var]] + 1e-6) }
variables_predictoras <- c(variables_predictoras, "log_AROUSAL_TOTAL", "log_SWITCH.PHASE")
for (var in variables_predictoras) {data_transformed[[paste0("z_", var)]] <- scale(data_transformed[[var]])}

data_filtered <- data_transformed %>% filter(complete.cases(across(c("log_CSFpTau", paste0("z_", variables_predictoras)))))

variable_order <- c("z_TST", "z_SE", "z_WASO", "z_SE", "z_N1_MIN", "z_N2_MIN", "z_N3_MIN", "z_REM_MIN", "z_log_AROUSAL_TOTAL", "z_log_SWITCH.PHASE", "z_AGE", "SEXMale", "APOEPositive", "z_BMI")
```

10.2 Moderation analysis stratified by Sex

```{r}
# CSFYKL40
modelo_completo <- lm(log_CSFYKL_40 ~ (z_TST + z_N1_MIN  + z_N2_MIN + z_REM_MIN) * SEX + z_AGE+ APOE,  data = data_filtered)
modelo_stepwise <- step(modelo_completo, direction = "both", trace = 0)
summary(modelo_stepwise)
AIC(modelo_stepwise)
vif_valores <- vif(modelo_stepwise)
print(vif_valores)
plot(modelo_stepwise)
par(mfrow = c(1, 1))

slopes_n1 <- emtrends(modelo_stepwise, ~ SEX, var = "z_N1_MIN") %>%
  summary(infer = c(TRUE, TRUE)) %>%
  dplyr::mutate(
    term = dplyr::case_when(
      SEX %in% c("Male", "M", "1")   ~ "N1(min)\n(Male)",
      SEX %in% c("Female", "F", "0") ~ "N1(min)\n(Female)",
      TRUE ~ paste0("N1(min)\n(", as.character(SEX), ")") ) ) %>%
  dplyr::select(term, estimate = z_N1_MIN.trend, conf.low = lower.CL, conf.high = upper.CL, p.value)
slopes_n2 <- emtrends(modelo_stepwise, ~ SEX, var = "z_REM_MIN") %>%
  summary(infer = c(TRUE, TRUE)) %>%
  dplyr::mutate(
    term = dplyr::case_when(
      SEX %in% c("Male", "M", "1")   ~ "REM(min)\n(Male)",
      SEX %in% c("Female", "F", "0") ~ "REM(min)\n(Female)",
      TRUE ~ paste0("REM(min)\n(", as.character(SEX), ")")  )  ) %>%
  dplyr::select(term, estimate = z_REM_MIN.trend, conf.low = lower.CL, conf.high = upper.CL, p.value)
coefs_main <- broom::tidy(modelo_stepwise, conf.int = TRUE) %>%
  dplyr::filter(term %in% c("z_TST", "z_N2_MIN", "APOEPositive", "z_AGE") | grepl("^SEX", term) ) %>%
  dplyr::mutate(
    term = dplyr::case_when(
      term == "z_TST"  ~ "TST",
      term == "z_N2_MIN"  ~ "N2(min)",
      term == "APOEPositive"  ~ "APOEε4+",
      term == "z_AGE"  ~ "Age",
      grepl("^SEX", term) ~ "Sex",  
      TRUE ~ as.character(term) ) ) %>%
  dplyr::select(term, estimate, conf.low, conf.high, p.value)
coeficients <- dplyr::bind_rows(coefs_main, slopes_n1, slopes_n2) %>%
  dplyr::mutate(
    significance = if_else(p.value < 0.05, "Significant", "Not Significant"),
    p_txt = if_else(p.value < .001, "0.000", sprintf("%.3f", p.value)),
    label = sprintf("β = %.2f (p = %s)", estimate, p_txt))
orden <- c("TST", "N1(min)\n(Female)", "N1(min)\n(Male)", "N2(min)", "REM(min)\n(Female)", "REM(min)\n(Male)", "APOEε4+", "Age", "Sex")
coeficients <- coeficients %>% dplyr::mutate(term = factor(term, levels = rev(orden))) %>% dplyr::arrange(term)

plot22 <- ggplot(coeficients, aes(x = estimate, y = term, color = significance)) +
  geom_vline(xintercept = 0, linetype = "dashed", color = "red") +
  geom_errorbarh(aes(xmin = conf.low, xmax = conf.high), height = 0.2, linewidth = 1) +
  geom_point(size = 3) +
  geom_text(aes(label = label), hjust = 0, nudge_x = -0.1, nudge_y = 0.4, size = 6.5) +
  scale_color_manual(values = c("Significant" = "red", "Not Significant" = "gray25"), guide = "none") +
  labs(x = "Standardized β (p and 95% CI)", y = NULL) +
  theme_bw(base_size = 22) + 
  theme(
    panel.background = element_rect(fill = "white", colour = NA),
    plot.background  = element_rect(fill = "white", colour = NA),
    panel.grid.major = element_line(colour = "grey85", linewidth = 0.3),
    panel.grid.minor = element_blank(),
    panel.grid.major.y = element_line(colour = "grey90"),
    axis.title.x = element_text(margin = margin(t = 2)),
    axis.title.y = element_text(margin = margin(t = 22)),
    axis.text.y  = element_text(face = "bold"),
    plot.margin   = margin(5, 10, 5, 5) ) 
xr <- range(c(coeficients$conf.low, coeficients$conf.high), na.rm = TRUE)
plot22 <- plot22 + coord_cartesian(xlim = xr + c(0, 0.1)) + scale_y_discrete(expand = expansion(mult = c(0.15, 0.15)))
print(plot22)

plot23 <- interaction_plot <- interact_plot(
  modelo_stepwise, 
  pred = z_N1_MIN, 
  modx = SEX,
  legend.main = "Sex",   
  colors = c("#1a659e", "#ff6b35"),
  interval = TRUE, 
  int.width = 0.95 ) +
  labs(x = "N1(min)", y = "log(CSF YKL40)(pg/mL)") +
  theme_minimal() +
  theme(text = element_text(size = 22, color = "black"), 
        axis.title.x = element_text(face = "bold"),   
        axis.title.y = element_text(face = "bold"), 
        legend.position = "none")
print(plot23)

plot24 <- interaction_plot <- interact_plot(
  modelo_stepwise, 
  pred = z_REM_MIN, 
  modx = SEX,
  legend.main = "Sex",   
  colors = c("#1a659e", "#ff6b35"),
  interval = TRUE, 
  int.width = 0.95) +
  labs(x = "REM (min)",
       y = "log(CSF YKL40)(pg/mL)") +
  theme_minimal() +
  theme(text = element_text(size = 22, color = "black"), 
        axis.title.x = element_text(face = "bold"),   
        axis.title.y = element_text(face = "bold"), 
        legend.position = "bottom", 
        legend.text  = element_text(size = 22), 
        legend.title = element_text(size = 22, face = "bold") )
print(plot24)
```

10.3 Supplementary Figure1  visualization 

```{r}
pA <- plot20 + labs(title = "A log(plasma GFAP)(pg/mL)", x = "Standardized β (p and 95% CI)") + theme(plot.title = element_text(size = 20, face = "bold", hjust = 0, vjust = 2), plot.margin = margin(t = 15, r = 5, b = 5, l = 5) )
pB <- plot21 + labs(title = "B") + theme(plot.title = element_text(size = 20, face = "bold", hjust = 0, vjust = 2), plot.margin = margin(t = 15, r = 5, b = 5, l = 5) )

final_figure6 <- (pA | pB) + plot_layout(widths = c(1, 1)) + plot_annotation(title = "Moderating effect of age", theme = theme(plot.title = element_text(size = 24, face = "bold", hjust = 0.5), rel_heights = c(0.06, 1) ) )
print(final_figure6)
pC <- plot22 + labs(title = "C log(CSF YKL40)(pg/mL)", x = "Standardized β (p and 95% CI)") + theme(plot.title  = element_text(size = 20, face = "bold", hjust = 0, vjust = 2), plot.margin = margin(t = 15, r = 5, b = 5, l = 5), axis.title.x = element_text(size = 20, face = "bold")  )
pD <- plot23 + labs(title = "D") + theme( plot.title  = element_text(size = 20, face = "bold", hjust = 0, vjust = 2), plot.margin = margin(t = 15, r = 5, b = 5, l = 5) )
pE <- plot24 + labs(title = "E") + theme(plot.title  = element_text(size = 20, face = "bold", hjust = 0, vjust = 2), plot.margin = margin(t = 15, r = 5, b = 5, l = 5) )
final_plot7_2 <- plot_grid(pD, pE, ncol = 1, align = "v")

combined_final_plot7 <- plot_grid(pC, final_plot7_2, ncol = 2, rel_widths = c(1, 1), align = "h", axis = "tb")

title_figure7 <- ggdraw() + draw_label("Moderating effect of sex", fontface = "bold", size = 24, hjust = 0.5)

final_figure7 <- plot_grid(title_figure7, combined_final_plot7, ncol = 1, rel_heights = c(0.06, 1) )
print(final_figure7)

pie_text <- "Abbreviations: log = logarithmic transformation; CSF = cerebrospinal fluid; GFAP = glial fibrillary acidic protein; YKL40 = chitinase-3-like\n protein 1; TST = total sleep time; N1(min) = N1 stage duration; N2(min) = N2 stage duration; N3(min) = N3 stage duration; REM(min)\n = REM stage duration; SWA = average slow-wave activity; APOE ε4+ = APOE ε4 carrier; BMI = body mass index."

footnote <- ggplot() +  annotate("text", x = 0, y = 0, label = pie_text, hjust = 0, lineheight = 1.1, face = "italic", size = 7, family = "sans") + coord_cartesian(xlim = c(0, 1), ylim = c(0, 0), expand = FALSE) + theme_void() + theme(plot.margin = margin(t = 0, r = 0, b = 0, l = 0))

final_supplementary_fig1 <- plot_grid(final_figure6, final_figure7, footnote, ncol = 1, rel_heights = c(1,  1.4, 0.3)  )
print(final_supplementary_fig1)

ggsave("Supplementary Figure 1.png", plot = final_supplementary_fig1, width = 17, height = 18, dpi = 300, units = "in", bg = "white")

```
